# Supplementary material for: Readmission prediction after colorectal cancer surgery: A derivation and validation study
Source: PLoS One. 2023 Jun 29;18(6):e0287811. doi: 10.1371/journal.pone.0287811 (PMC10309978; doi:10.1371/journal.pone.0287811)
Supplement: S1 Dataset — (CSV) [file pone.0287811.s003.csv]

Sex	Age	Tumour Site	ASA	Surgical Entry	Procedure Standardised	Stoma	Stoma Type	Admission	Surgery Date	Discharge	LOS (postoperative)	Discharge Disposition Raw	Discharge Disposition Std	Any Postoperative Complication	Medical Complication	Medical Complication Name	Med Comp	Surgical complitaion	Surgical Name	Surg Comp	Cardiorespiratory	Venous Thromboembolis	Postoperative Delirium	Urosepsis	Urinary Retention	Enteritis	Tphlebitis	CVA	Postoperative Ileus	Postoperative Haemorrhage	Intra-abdominal Sepsis	Wound Infection/Dehiscence	Stoma Related	Anaphylaxis	Orchiditis	Postoperative Hypotension	Postoperative Hernia	Sepsis	AKI	Complication Numbers	Complications	Clavien Dindo	CD3	Stage	Readmission 30 Day	Readmission Admission Date	Readmission Discharge Date	Readmission Day Post index Discharge	Readmission LOS
Female	64	Rectum	3	Open	APR	Yes	End Colostomy	9/03/2016	9/03/2016	15/03/2016	6	Home	Home	0	0			0			0	0	0	0	0	0	0	0	0	0	0	0	0	0	0	0	0	0	0	0	None	0	0	3	1	27/03/2016	28/03/2016	12	1
Female	82	Rectum	3	Open	Anterior Resection	Yes	Loop Ileostomy	28/11/2012	28/11/2012	10/12/2012	12	Rehab --> Home	Rehab	1	1	uti	usep	0			0	0	0	1	0	0	0	0	0	0	0	0	0	0	0	0	0	0	0	1	Single	2	0	3	1	20/12/2012	21/12/2012	10	1
Female	64	Rectum	1	Open	Anterior Resection	Yes	Loop Ileostomy	17/12/2015	18/12/2015	24/12/2015	6	Home	Home	0	0			0			0	0	0	0	0	0	0	0	0	0	0	0	0	0	0	0	0	0	0	0	None	0	0	0	1	4/01/2016	6/01/2016	11	2
Male	37	Rectum	2	Open	Anterior Resection	Yes	Loop Ileostomy	13/05/2013	13/05/2013	21/05/2013	8	Home	Home	1	0			1	Prolonged Ileus --> NG	PI	0	0	0	0	0	0	0	0	1	0	0	0	0	0	0	0	0	0	0	1	Single	1	0	2	1	25/05/2013	30/05/2013	4	5
Male	67	Rectum	3	Laparoscopic	APR	Yes	End Colostomy	9/04/2014	9/04/2014	14/04/2014	5	Home	Home	0	0			0			0	0	0	0	0	0	0	0	0	0	0	0	0	0	0	0	0	0	0	0	None	0	0	1	1	2/05/2014	5/05/2014	18	3
Male	79	Rectum	2	Laparoscopic	Anterior Resection	Yes	Loop Ileostomy	14/09/2015	14/09/2015	24/09/2015	10	Home	Home	1	1	Urinary Retention	uret	1	postoperative ileus, free gas --> antibiotics	PI, IS	0	0	0	0	1	0	0	0	1	0	1	0	0	0	0	0	0	0	0	3	Multiple	2	0	2	1	1/10/2015	6/10/2015	7	5
Male	75	Rectum	3	Laparoscopic	Anterior Resection	Yes	Loop Ileostomy	11/07/2016	11/07/2016	18/07/2016	7	Home	Home	1	0			1	Purulent drain output --> antibiotics	IS	0	0	0	0	0	0	0	0	0	0	1	0	0	0	0	0	0	0	0	1	Single	2	0	1	1	8/08/2016	11/08/2016	21	3
Female	75	Rectum	2	Open	APR	Yes	End Ileostomy	21/08/2015	21/08/2015	31/08/2015	10	Home	Home	1	0			1	Hypotension --> 2 RBC	PH	0	0	0	0	0	0	0	0	0	1	0	0	0	0	0	0	0	0	0	1	Single	2	0	2	1	7/09/2015	8/09/2015	7	1
Female	45	Rectum	2	Open	Anterior Resection	Yes	Loop Ileostomy	9/10/2017	9/10/2017	25/10/2017	16	Home	Home	1	1	Pneumonia	CR	1	Prolonged Ileus --> TPN	PI	1	0	0	0	0	0	0	0	1	0	0	0	0	0	0	0	0	0	0	2	Multiple	2	0	0	1	27/10/2017	31/10/2017	2	4
Female	79	Rectum	2	Open	Anterior Resection	Yes	Loop Ileostomy	26/02/2013	26/02/2013	5/03/2013	7	Home	Home	1	1	MI, LRTI	CR	0			1	0	0	0	0	0	0	0	0	0	0	0	0	0	0	0	0	0	0	1	Single	2	0	1	1	7/03/2013	10/03/2013	2	3
Male	71	Rectum	3	Open	APR	Yes	End Colostomy	8/09/2017	8/09/2017	17/09/2017	9	Home	Home	0	0			0			0	0	0	0	0	0	0	0	0	0	0	0	0	0	0	0	0	0	0	0	None	0	0	3	1	29/09/2017	1/10/2017	12	2
Male	86	Colon	2	Open	Colectomy	No	No Stoma	22/10/2013	22/10/2013	26/10/2013	4	Home	Home	0	0			0			0	0	0	0	0	0	0	0	0	0	0	0	0	0	0	0	0	0	0	0	None	0	0	2	1	4/11/2013	7/11/2013	9	3
Male	43	Colon	2	Open	Colectomy	Yes	End Ileostomy	26/07/2017	28/07/2017	3/08/2017	6	Home	Home	0	0			0			0	0	0	0	0	0	0	0	0	0	0	0	0	0	0	0	0	0	0	0	None	0	0	3	1	5/08/2017	7/08/2017	2	2
Male	75	Colon	3	Open	Colectomy	No	No Stoma	19/09/2017	19/09/2017	1/12/2017	73	Rehab --> Home	Rehab	1	0			1	Anastomotic leak --> OT	IS	0	0	0	0	0	0	0	0	0	0	1	0	0	0	0	0	0	0	0	1	Single	3b	1	1	1	2/12/2017	4/12/2017	1	2
Female	62	Colon	2	Conversion to Open	Colectomy	No	No Stoma	28/08/2017	28/08/2017	1/09/2017	4	Home	Home	1	0			1	Intra-abdmonical haematoma --> antibitoics	IS	0	0	0	0	0	0	0	0	0	0	1	0	0	0	0	0	0	0	0	1	Single	2	0	0	1	13/09/2017	23/09/2017	12	10
Male	72	Rectum	3	Open	Anterior Resection	Yes	Loop Ileostomy	11/09/2014	12/09/2014	18/09/2014	6	Home	Home	0	0			0			0	0	0	0	0	0	0	0	0	0	0	0	0	0	0	0	0	0	0	0	None	0	0	1	1	22/09/2014	22/09/2014	4	0
Male	60	Rectum	2	Laparoscopic	Anterior Resection	Yes	Loop Ileostomy	27/05/2015	27/05/2015	7/07/2015	41	Home	Home	1	1	Urinary Retention	uret	1	Anastomotic leak --> OT	IS	0	0	0	0	1	0	0	0	0	0	1	0	0	0	0	0	0	0	0	2	Multiple	3b	1	1	1	14/07/2015	22/07/2015	7	8
Female	77	Colon	2	Conversion to Open	Colectomy	No	No Stoma	13/03/2017	13/03/2017	22/03/2017	9	Greybase --> CPH	Home	1	0			1	Intraabdominal collection --> antibiotics	IS	0	0	0	0	0	0	0	0	0	0	1	0	0	0	0	0	0	0	0	1	Single	2	0	3	1	25/03/2017	28/03/2017	3	3
Female	80	Colon	3	Open	Colectomy	No	No Stoma	29/08/2016	29/08/2016	7/09/2016	9	Home	Home	1	0			1	Low Hb --> RBC	PH	0	0	0	0	0	0	0	0	0	1	0	0	0	0	0	0	0	0	0	1	Single	2	0	2	1	16/09/2016	26/09/2016	9	10
Female	60	Rectum	3	Open	APR	Yes	End Colostomy	24/11/2015	25/11/2015	14/12/2015	19	Home	Home	1	0			1	Enterocutaneous Fistula	IS	0	0	0	0	0	0	0	0	0	0	1	0	0	0	0	0	0	0	0	1	Single	2	0	2	1	19/12/2015	24/12/2015	5	5
Female	81	Colon	3	Open	Anterior Resection	No	No Stoma	27/08/2014	27/08/2014	5/09/2014	9	Rehab --> Home	Rehab	1	1	Fast Afib	CR	0			1	0	0	0	0	0	0	0	0	0	0	0	0	0	0	0	0	0	0	1	Single	2	0	2	1	19/09/2014	22/09/2014	14	3
Female	68	Colon	2	Open	Colectomy	No	No Stoma	2/07/2013	2/07/2013	11/07/2013	9	Home	Home	0	0			0			0	0	0	0	0	0	0	0	0	0	0	0	0	0	0	0	0	0	0	0	None	0	0	1	1	18/07/2013	23/07/2013	7	5
Male	78	Rectum	3	Laparoscopic	Anterior Resection	Yes	Loop Ileostomy	29/05/2017	29/05/2017	3/06/2017	5	Home	Home	0	0			0			0	0	0	0	0	0	0	0	0	0	0	0	0	0	0	0	0	0	0	0	None	0	0	1	1	10/06/2017	11/06/2017	7	1
Female	43	Rectum	2	Laparoscopic	Anterior Resection	Yes	Loop Ileostomy	4/08/2016	4/08/2016	26/08/2016	22	Home	Home	1	0			1	Anastomotic leak --> antibitoics	IS	0	0	0	0	0	0	0	0	0	0	1	0	0	0	0	0	0	0	0	1	Single	2	0	3	1	1/09/2016	21/09/2016	6	20
Female	61	Colon	2	Open	Anterior Resection	Yes	Loop Colostomy	23/07/2015	24/07/2015	4/08/2015	11	Home	Home	0	0			0			0	0	0	0	0	0	0	0	0	0	0	0	0	0	0	0	0	0	0	0	None	0	0	3	1	6/08/2015	9/08/2015	2	3
Female	79	Colon	3	Conversion to Open	Colectomy	No	No Stoma	6/06/2017	6/06/2017	9/06/2017	3	Home	Home	1	0			1	PR Bleeding --> flexible sig n clip	PH	0	0	0	0	0	0	0	0	0	1	0	0	0	0	0	0	0	0	0	1	Single	3a	1	2	1	13/06/2017	16/06/2017	4	3
Female	68	Colon	2	Laparoscopic	Colectomy	No	No Stoma	5/09/2012	5/09/2012	11/09/2012	6	Home	Home	1	0			1	Postoperative Ileus --> NG	PI	0	0	0	0	0	0	0	0	1	0	0	0	0	0	0	0	0	0	0	1	Single	1	0	2	1	15/09/2012	20/09/2012	4	5
Female	77	Colon	3	Open	Colectomy	No	No Stoma	25/10/2017	25/10/2017	30/10/2017	5	Hospital --> Home	Home	0	0			0			0	0	0	0	0	0	0	0	0	0	0	0	0	0	0	0	0	0	0	0	None	0	0	2	1	5/11/2017	16/11/2017	6	11
Male	71	Colon	3	Open	Anterior Resection	No	No Stoma	26/03/2015	27/03/2015	3/04/2015	7	Home	Home	0	0			0			0	0	0	0	0	0	0	0	0	0	0	0	0	0	0	0	0	0	0	0	None	0	0	3	1	24/04/2015	29/04/2015	21	5
Female	67	Rectum	3	Laparoscopic	Anterior Resection	Yes	Loop Ileostomy	8/09/2014	8/09/2014	16/09/2014	8	Home	Home	1	1	UTI	usep	0			0	0	0	1	0	0	0	0	0	0	0	0	0	0	0	0	0	0	0	1	Single	2	0	0	1	16/09/2014	8/10/2014	0	22
Male	86	Colon	2	Laparoscopic	Anterior Resection	No	No Stoma	23/05/2016	23/05/2016	3/06/2016	11	Rehab -> Death	Rehab	1	1	dvt, Fast AF	CR, vte	0			1	1	0	0	0	0	0	0	0	0	0	0	0	0	0	0	0	0	0	2	Multiple	1	0	3	1	10/06/2016	15/06/2016	7	5
Female	75	Colon	3	Open	Colectomy	No	No Stoma	26/07/2012	27/07/2012	10/08/2012	14	RHLC Baseline	RHLC (Baseline)	1	1	UTI	usep	1	Prolonged Ileus --> TPN	PI	0	0	0	1	0	0	0	0	1	0	0	0	0	0	0	0	0	0	0	2	Multiple	2	0	3	1	14/08/2012	28/08/2012	4	14
Female	89	Colon	3	Laparoscopic	Colectomy	No	No Stoma	17/07/2014	17/07/2014	23/07/2014	6	Home	Home	0	0			0			0	0	0	0	0	0	0	0	0	0	0	0	0	0	0	0	0	0	0	0	None	0	0	0	1	27/07/2014	31/07/2014	4	4
Female	80	Rectum	3	Open	Proctocolectomy	Yes	End Ileostomy	20/09/2012	21/09/2012	12/10/2012	21	Rehab --> Home	Rehab	1	0			1	High Stoma output --	Stoma related	0	0	0	0	0	0	0	0	0	0	0	0	0	0	0	0	0	0	0	0	None	1	0	2	1	20/10/2012	25/10/2012	8	5
Male	66	Colon	3	Open	Anterior Resection	No	No Stoma	20/02/2017	21/02/2017	1/03/2017	8	Home	Home	1	0			1	Wound Infection --> antibiotics, ileus --> ng	WD, PI	0	0	0	0	0	0	0	0	1	0	0	1	0	0	0	0	0	0	0	2	Multiple	2	0	2	1	9/03/2017	22/03/2017	8	13
Male	59	Rectum	2	Laparoscopic	Anterior Resection	Yes	Loop Ileostomy	7/09/2017	15/09/2017	27/09/2017	12	Home	Home	1	0			1	ileus --> ng	PI	0	0	0	0	0	0	0	0	1	0	0	0	0	0	0	0	0	0	0	1	Single	1	0	3	1	20/10/2017	22/10/2017	23	2
Female	70	Colon	2	Laparoscopic	Colectomy	No	No Stoma	1/11/2016	2/11/2016	15/11/2016	13	Home	Home	1	0			1	Ileus --> ng	PI	0	0	0	0	0	0	0	0	1	0	0	0	0	0	0	0	0	0	0	1	Single	1	0	3	1	4/12/2016	4/12/2016	19	0
Female	75	Rectum	2	Laparoscopic	Anterior Resection	Yes	Loop Ileostomy	29/01/2014	29/01/2014	5/02/2014	7	Home	Home	1	1	UTI	usep	0			0	0	0	1	0	0	0	0	0	0	0	0	0	0	0	0	0	0	0	1	Single	2	0	3	1	13/02/2014	13/02/2014	8	0
Male	64	Rectum	2	Open	APR	Yes	End Colostomy	7/07/2017	7/07/2017	13/07/2017	6	RHLC Baseline	RHLC (Baseline)	0	0			0			0	0	0	0	0	0	0	0	0	0	0	0	0	0	0	0	0	0	0	0	None	0	0	3	1	16/07/2017	17/07/2017	3	1
Male	82	Rectum	2	Open	Anterior Resection	Yes	Loop Ileostomy	21/11/2016	21/11/2016	14/12/2016	23	Home	Home	1	0	Urinary Retention		1	RBC, Anastomotic leak --> Interventional	PH, IS	0	0	0	0	0	0	0	0	0	1	1	0	0	0	0	0	0	0	0	2	Multiple	3a	1	2	1	6/01/2017	10/01/2017	23	4
Female	79	Colon	2	Conversion to Open	Colectomy	No	No Stoma	26/06/2015	26/06/2015	30/06/2015	4	Home	Home	0	0			0			0	0	0	0	0	0	0	0	0	0	0	0	0	0	0	0	0	0	0	0	None	0	0	1	1	9/07/2015	9/07/2015	9	0
Female	76	Colon	2	Laparoscopic	Anterior Resection	No	No Stoma	24/11/2017	24/11/2017	28/11/2017	4	Home	Home	0	0			0			0	0	0	0	0	0	0	0	0	0	0	0	0	0	0	0	0	0	0	0	None	0	0	3	1	13/12/2017	20/12/2017	15	7
Female	78	Colon	2	Open	Colectomy	No	No Stoma	21/02/2012	21/02/2012	27/02/2012	6	Home	Home	0	0			0			0	0	0	0	0	0	0	0	0	0	0	0	0	0	0	0	0	0	0	0	None	0	0	1	1	9/03/2012	14/03/2012	11	5
Male	72	Rectum	1	Open	Anterior Resection	Yes	Loop Ileostomy	20/07/2015	20/07/2015	27/07/2015	7	Home	Home	0	0			0			0	0	0	0	0	0	0	0	0	0	0	0	0	0	0	0	0	0	0	0	None	0	0	3	1	2/08/2015	2/08/2015	6	0
Female	69	Colon	4	Laparoscopic	Colectomy	No	No Stoma	16/08/2017	16/08/2017	22/08/2017	6	Home	Home	1	1	Pneumonia	CR	1	Ileus --> ng	PI	1	0	0	0	0	0	0	0	1	0	0	0	0	0	0	0	0	0	0	2	Multiple	1	0	1	1	28/08/2017	1/09/2017	6	4
Male	78	Rectum	3	Laparoscopic	Anterior Resection	Yes	Loop Ileostomy	26/02/2015	26/02/2015	9/03/2015	11	Home	Home	1	1	LRTI	CR	0			1	0	0	0	0	0	0	0	0	0	0	0	0	0	0	0	0	0	0	1	Single	2	0	1	1	15/03/2015	18/03/2015	6	3
Male	73	Colon	1	Laparoscopic	Colectomy	No	No Stoma	15/08/2016	15/08/2016	19/08/2016	4	Home	Home	1	1	Urinary Retention		0			0	0	0	0	1	0	0	0	0	0	0	0	0	0	0	0	0	0	0	1	Single	1	0	1	1	2/09/2016	5/09/2016	14	3
Male	70	Colon	3	Open	Anterior Resection	No	No Stoma	10/09/2014	10/09/2014	16/09/2014	6	Home	Home	0	0			0			0	0	0	0	0	0	0	0	0	0	0	0	0	0	0	0	0	0	0	0	None	0	0	2	1	26/09/2014	27/09/2014	10	1
Male	60	Colon	3	Conversion to Open	Colectomy	No	No Stoma	9/12/2013	9/12/2013	28/12/2013	19	Home	Home	1	1	LRTI< Fast AF	CR	1	Wound Dehiscscence	WD	1	0	0	0	0	0	0	0	0	0	0	0	0	0	0	0	0	0	0	1	Single	3b	1	1	1	4/01/2014	5/01/2014	7	1
Male	82	Colon	2	Laparoscopic	Colectomy	No	No Stoma	7/07/2017	7/07/2017	10/07/2017	3	Home	Home	0	0			0			0	0	0	0	0	0	0	0	0	0	0	0	0	0	0	0	0	0	0	0	None	0	0	2	1	23/07/2017	23/07/2017	13	0
Male	72	Rectum	2	Open	APR	Yes	End Colostomy	30/01/2015	30/01/2015	13/02/2015	14	Home	Home	0	0			0			0	0	0	0	0	0	0	0	0	0	0	0	0	0	0	0	0	0	0	0	None	0	0	3	1	7/03/2015	9/03/2015	22	2
Female	77	Colon	3	Open	Colectomy	No	No Stoma	8/12/2014	8/12/2014	22/12/2014	14	Home	Home	1	0			1	1 --> Wound Infecition --> Debridement	WD	0	0	0	0	0	0	0	0	0	0	0	0	0	0	0	0	0	0	0	0	None	3b	1	0	1	7/01/2015	4/01/2015	16	-3
Female	80	Colon	3	Laparoscopic	Colectomy	No	No Stoma	6/05/2016	6/05/2016	12/05/2016	6	Home	Home	0	0			0			0	0	0	0	0	0	0	0	0	0	0	0	0	0	0	0	0	0	0	0	None	0	0	2	1	6/06/2016	8/06/2016	25	2
Female	73	Colon	2	Open	Colectomy	No	No Stoma	3/12/2015	4/12/2015	15/12/2015	11	Home	Home	1	0			1	Intraabdominal collection --> ERCP	IS	0	0	0	0	0	0	0	0	0	0	1	0	0	0	0	0	0	0	0	1	Single	3a	1	3	1	27/12/2015	28/12/2015	12	1
Female	59	Rectum	2	Laparoscopic	Anterior Resection	Yes	Loop Ileostomy	12/05/2017	12/05/2017	6/06/2017	25	Home	Home	1	0			1	0	PI, Stoma concernrs, WD	0	0	0	0	0	0	0	0	1	0	0	1	1	0	0	0	0	0	0	3	Multiple	3b	1	3	1	27/06/2017	30/06/2017	21	3
Male	86	Colon	2	Open	Colectomy	No	No Stoma	5/10/2016	10/10/2016	17/10/2016	7	Home	Home	1	0			1	Ileus --> ng	PI	0	0	0	0	0	0	0	0	1	0	0	0	0	0	0	0	0	0	0	1	Single	1	0	2	0
Female	84	Colon	3	Open	Colectomy	No	No Stoma	6/06/2012	6/06/2012	13/06/2012	7	Home	Home	1	1	MI, Pnemonia	CR	0			1	0	0	0	0	0	0	0	0	0	0	0	0	0	0	0	0	0	0	1	Single	2	0	2	1	20/06/2012	21/06/2012	7	1
Male	83	Colon	2	Open	Anterior Resection	No	No Stoma	18/05/2015	18/05/2015	27/05/2015	9	Rehab -> RHLC	Rehab	1	1	Afib	CR	1	Postoperative ileus --> ng	PI	1	0	0	0	0	0	0	0	1	0	0	0	0	0	0	0	0	0	0	2	Multiple	1	0	2	1	3/06/2015	17/06/2015	7	14
Male	70	Rectum	3	Open	APR	Yes	End Colostomy	25/02/2015	27/02/2015	11/03/2015	12	Nelson --> Home	Home	1	1	Urosepsis	usep	0			0	0	0	1	0	0	0	0	0	0	0	0	0	0	0	0	0	0	0	1	Single	2	0	2	1	8/04/2015	9/04/2015	28	1
Male	77	Colon	2	Laparoscopic	Anterior Resection	No	No Stoma	10/09/2015	10/09/2015	14/09/2015	4	Home	Home	0	0			0			0	0	0	0	0	0	0	0	0	0	0	0	0	0	0	0	0	0	0	0	None	0	0	3	1	1/10/2015	2/10/2015	17	1
Female	70	Rectum	3	Open	Anterior Resection	Yes	Loop Ileostomy	2/05/2014	2/05/2014	5/05/2014	3	Home	Home	1	1	UTI	usep	0			0	0	0	1	0	0	0	0	0	0	0	0	0	0	0	0	0	0	0	1	Single	2	0	3	1	18/05/2014	24/05/2014	13	6
Male	78	Rectum	3	Open	Anterior Resection	Yes	Loop Ileostomy	28/08/2012	28/08/2012	14/09/2012	17	Home	Home	1	1	Afib	CR	1	Postoperative Ileus --> ng	PI	1	0	0	0	0	0	0	0	1	0	0	0	0	0	0	0	0	0	0	2	Multiple	1	0	2	1	23/09/2012	15/10/2012	9	22
Male	66	Rectum	2	Open	APR	Yes	End Colostomy	23/03/2015	23/03/2015	28/03/2015	5	Home	Home	0	0			0			0	0	0	0	0	0	0	0	0	0	0	0	0	0	0	0	0	0	0	0	None	0	0	0	1	4/04/2015	15/04/2015	7	11
Male	71	Rectum	3	Open	Anterior Resection	Yes	Loop Ileostomy	5/05/2014	5/05/2014	12/05/2014	7	Home	Home	0	0			0			0	0	0	0	0	0	0	0	0	0	0	0	0	0	0	0	0	0	0	0	None	0	0	2	1	13/05/2014	28/05/2014	1	15
Male	76	Rectum	2	Open	Anterior Resection	Yes	Loop Ileostomy	5/11/2012	5/11/2012	12/11/2012	7	Home	Home	1	1	Delirium	POD	0			0	0	1	0	0	0	0	0	0	0	0	0	0	0	0	0	0	0	0	1	Single	2	0	3	1	28/11/2012	3/12/2012	16	5
Female	74	Rectum	2	Open	APR	Yes	End Colostomy	10/09/2013	10/09/2013	19/09/2013	9	Home	Home	1	1	A fib	CR	1	Hypotension post op	Postoperative Hypotension	1	0	0	0	0	0	0	0	0	0	0	0	0	0	0	1	0	0	0	2	Multiple	4	1	3	1	7/10/2013	9/10/2013	18	2
Female	72	Rectum	3	Laparoscopic	Anterior Resection	Yes	Loop Ileostomy	13/04/2012	13/04/2012	19/04/2012	6	Home	Home	0	0			0			0	0	0	0	0	0	0	0	0	0	0	0	0	0	0	0	0	0	0	0	None	0	0	3	1	8/05/2012	8/05/2012	19	0
Male	60	Colon	2	Laparoscopic	Colectomy	No	No Stoma	25/10/2016	25/10/2016	1/11/2016	7	Home	Home	1	1	Pneumonia	CR	0			1	0	0	0	0	0	0	0	0	0	0	0	0	0	0	0	0	0	0	1	Single	2	0	3	1	4/11/2016	10/12/2016	3	36
Male	53	Rectum	2	Open	APR	Yes	End Colostomy	11/12/2012	11/12/2012	20/12/2012	9	Home	Home	1	0			1	Prolonged Ileus --> ng	PI	0	0	0	0	0	0	0	0	1	0	0	0	0	0	0	0	0	0	0	1	Single	2	0	3	1	31/12/2012	2/01/2013	11	2
Male	65	Rectum	2	Open	Anterior Resection	Yes	Loop Ileostomy	11/01/2017	11/01/2017	26/01/2017	15	Home	Home	1	0			1	Prolonged Ileus --> TPN	PI	0	0	0	0	0	0	0	0	1	0	0	0	0	0	0	0	0	0	0	1	Single	2	0	1	1	5/02/2017	8/02/2017	10	3
Female	38	Colon	2	Conversion to Open	Anterior Resection	No	No Stoma	18/12/2012	18/12/2012	24/12/2012	6	Home	Home	0	0			0			0	0	0	0	0	0	0	0	0	0	0	0	0	0	0	0	0	0	0	0	None	0	0	3	1	27/12/2012	27/12/2012	3	0
Female	61	Colon	2	Open	Colectomy	No	No Stoma	9/02/2012	10/02/2012	15/02/2012	5	Home	Home	0	0			0			0	0	0	0	0	0	0	0	0	0	0	0	0	0	0	0	0	0	0	0	None	0	0	3	1	11/03/2012	11/03/2012	25	0
Female	65	Rectum	2	Laparoscopic	Anterior Resection	Yes	Loop Ileostomy	10/10/2016	10/10/2016	14/10/2016	4	Home	Home	0	0			0			0	0	0	0	0	0	0	0	0	0	0	0	0	0	0	0	0	0	0	0	None	0	0	0	1	22/10/2016	25/10/2016	8	3
Female	86	Colon	1	Open	Colectomy	No	No Stoma	30/05/2017	30/05/2017	4/06/2017	5	RHLC Baseline	RHLC (Baseline)	0	0			0			0	0	0	0	0	0	0	0	0	0	0	0	0	0	0	0	0	0	0	0	None	0	0	1	1	6/06/2017	15/06/2017	2	9
Male	77	Rectum	3	Open	APR	Yes	End Colostomy	25/01/2013	25/01/2013	11/02/2013	17	Home	Home	1	0			1	Ischaemic stoma --> OT, Ileus --> TPN	Stoma related, PI	0	0	0	0	0	0	0	0	0	0	0	0	0	0	0	0	0	0	0	0	None	3b	1	1	1	18/02/2013	22/02/2013	7	4
Female	75	Colon	2	Laparoscopic	Anterior Resection	No	No Stoma	21/08/2013	21/08/2013	27/08/2013	6	Home	Home	1	0			1	Haemorrhage --> 3rbcS	PH	0	0	0	0	0	0	0	0	0	1	0	0	0	0	0	0	0	0	0	1	Single	2	0	3	1	2/09/2013	12/09/2013	6	10
Male	75	Colon	1	Open	Colectomy	Yes	End Colostomy	6/12/2012	6/12/2012	14/12/2012	8	Home	Home	1	0			1	Postoperative Ileus --> ng	PI	0	0	0	0	0	0	0	0	1	0	0	0	0	0	0	0	0	0	0	1	Single	1	0	2	1	28/12/2012	5/01/2013	14	8
Female	74	Rectum	1	Laparoscopic	APR	Yes	End Colostomy	1/04/2016	1/04/2016	13/04/2016	12	Home	Home	1	1	UTI --> antibitoics	usep	0			0	0	0	1	0	0	0	0	0	0	0	0	0	0	0	0	0	0	0	1	Single	2	0	2	1	12/05/2016	19/05/2016	29	7
Male	70	Rectum	2	Open	Anterior Resection	Yes	Loop Ileostomy	16/08/2012	17/08/2012	28/08/2012	11	Home	Home	0	0			0			0	0	0	0	0	0	0	0	0	0	0	0	0	0	0	0	0	0	0	0	None	0	0	1	1	5/09/2012	5/09/2012	8	0
Male	61	Rectum	2	Laparoscopic	APR	Yes	End Colostomy	18/09/2012	18/09/2012	24/09/2012	6	Home	Home	0	0			0			0	0	0	0	0	0	0	0	0	0	0	0	0	0	0	0	0	0	0	0	None	0	0	3	1	15/10/2012	16/10/2012	21	1
Male	89	Colon	3	Laparoscopic	Anterior Resection	No	No Stoma	18/05/2012	18/05/2012	23/05/2012	5	Home	Home	0	0			0			0	0	0	0	0	0	0	0	0	0	0	0	0	0	0	0	0	0	0	0	None	0	0	3	1	28/05/2012	29/05/2012	5	1
Male	83	Rectum	3	Open	APR	Yes	End Colostomy	9/03/2016	9/03/2016	1/04/2016	23	Rehab --> Home	Rehab	1	1	Pneumonia	CR	1	Prolonged Ileus --> TPN	PI	1	0	0	0	0	0	0	0	1	0	0	0	0	0	0	0	0	0	0	2	Multiple	2	0	2	1	16/04/2016	22/04/2016	15	6
Male	45	Rectum	1	Open	APR	Yes	End Colostomy	13/08/2014	15/08/2014	28/08/2014	13	Home	Home	0	0			0			0	0	0	0	0	0	0	0	0	0	0	0	0	0	0	0	0	0	0	0	None	0	0	2	1	11/09/2014	13/09/2014	14	2
Male	63	Rectum	2	Open	APR	Yes	End Colostomy	23/01/2017	23/01/2017	3/02/2017	11	Home	Home	1	0			1	PI		0	0	0	0	0	0	0	0	0	0	0	0	0	0	0	0	0	0	0	0	None	1	0	2	1	8/02/2017	13/02/2017	5	5
Male	61	Rectum	2	Open	Anterior Resection	Yes	Loop Ileostomy	14/12/2016	14/12/2016	21/12/2016	7	Hospital --> Home	Home	0	0			0			0	0	0	0	0	0	0	0	0	0	0	0	0	0	0	0	0	0	0	0	None	0	0	3	1	26/12/2016	28/12/2016	5	2
Female	70	Rectum	2	Open	Anterior Resection	Yes	Loop Ileostomy	2/02/2015	2/02/2015	23/02/2015	21	Home	Home	1	1	UTI	usep	1	Prolonged Ileis --> TPN	PI	0	0	0	1	0	0	0	0	1	0	0	0	0	0	0	0	0	0	0	2	Multiple	2	0	3	1	27/02/2015	9/03/2015	4	10
Male	69	Rectum	2	Open	APR	Yes	End Colostomy	14/03/2013	15/03/2013	25/03/2013	10	Home	Home	0	0			0			0	0	0	0	0	0	0	0	0	0	0	0	0	0	0	0	0	0	0	0	None	0	0	3	1	8/04/2013	9/04/2013	14	1
Male	78	Colon	3	Open	Anterior Resection	No	No Stoma	23/08/2017	23/08/2017	30/08/2017	7	Home	Home	1	0			1	Fascia Dehiscence	WD	0	0	0	0	0	0	0	0	0	0	0	0	0	0	0	0	0	0	0	0	None	3b	1	2	1	5/09/2017	13/09/2017	6	8
Male	74	Colon	3	Open	Colectomy	No	No Stoma	12/10/2017	13/10/2017	20/10/2017	7	Home	Home	1	1	Pneumonia	CR	0			1	0	0	0	0	0	0	0	0	0	0	0	0	0	0	0	0	0	0	1	Single	2	0	1	1	10/11/2017	10/11/2017	21	0
Male	67	Rectum	2	Open	APR	Yes	End Colostomy	17/09/2015	18/09/2015	12/10/2015	24	Home	Home	1	1	AF, LRTI, Delirium	CR, POD	1	Hypotension --> 1 x RBC	PH	1	0	1	0	0	0	0	0	0	1	0	0	0	0	0	0	0	0	0	3	Multiple	2	0	1	1	5/11/2015	7/11/2015	24	2
Female	93	Colon	2	Laparoscopic	Colectomy	No	No Stoma	3/12/2014	3/12/2014	8/12/2014	5	Home	Home	0	0			0			0	0	0	0	0	0	0	0	0	0	0	0	0	0	0	0	0	0	0	0	None	0	0	2	1	30/12/2014	30/12/2014	22	0
Male	75	Rectum	3	Open	Anterior Resection	Yes	Loop Ileostomy	27/11/2012	27/11/2012	5/12/2012	8	Home	Home	1	0			1	Postoperative Ilues --> Ng	PI	0	0	0	0	0	0	0	0	1	0	0	0	0	0	0	0	0	0	0	1	Single	1	0	3	1	14/12/2012	15/12/2012	9	1
Male	74	Rectum	3	Open	Anterior Resection	Yes	Loop Colostomy	7/09/2016	9/09/2016	28/09/2016	19	Home	Home	1	0			1	Prolonged Ileus --> TPN	PI	0	0	0	0	0	0	0	0	1	0	0	0	0	0	0	0	0	0	0	1	Single	2	0	2	1	8/10/2016	14/10/2016	10	6
Male	66	Rectum	3	Open	Anterior Resection	Yes	Loop Ileostomy	7/12/2017	8/12/2017	20/12/2017	12	Home	Home	1	1	Urinary Retention	uret	0			0	0	0	0	0	0	0	0	0	0	0	0	0	0	0	0	0	0	0	0	None	1	0	3	1	9/01/2018	9/01/2018	20	0
Male	85	Rectum	2	Laparoscopic	Anterior Resection	Yes	Loop Ileostomy	26/11/2014	26/11/2014	3/12/2014	7	Home	Home	0	0			0			0	0	0	0	0	0	0	0	0	0	0	0	0	0	0	0	0	0	0	0	None	0	0	3	1	15/12/2014	21/12/2014	12	6
Female	85	Rectum	3	Open	APR	Yes	End Colostomy	2/08/2016	2/08/2016	15/08/2016	13	Home	Home	1	0			1	Wound Infection --> antibiotics	WD	0	0	0	0	0	0	0	0	0	0	0	0	0	0	0	0	0	0	0	0	None	2	0	3	1	16/08/2016	18/08/2016	1	2
Male	48	Rectum	1	Open	Anterior Resection	Yes	Loop Ileostomy	15/12/2014	15/12/2014	24/12/2014	9	Home	Home	1	1	UTI	usep	1	Wound Infection	WD	0	0	0	1	0	0	0	0	0	0	0	0	0	0	0	0	0	0	0	1	Single	2	0	3	1	25/12/2014	29/12/2014	1	4
Male	83	Rectum	2	Laparoscopic	Anterior Resection	Yes	Loop Ileostomy	4/04/2013	5/04/2013	10/04/2013	5	Home	Home	0	0			0			0	0	0	0	0	0	0	0	0	0	0	0	0	0	0	0	0	0	0	0	None	0	0	2	1	18/04/2013	25/04/2013	8	7
Female	85	Colon	2	Laparoscopic	Colectomy	No	No Stoma	3/07/2017	3/07/2017	7/07/2017	4	Home	Home	0	0			0			0	0	0	0	0	0	0	0	0	0	0	0	0	0	0	0	0	0	0	0	None	0	0	2	1	2/08/2017	7/08/2017	26	5
Male	41	Colon	1	Laparoscopic	Colectomy	No	No Stoma	13/04/2015	13/04/2015	20/04/2015	7	Home	Home	1	1	PV Thrombus		1	postoperative ileus --> ng,	PI	0	1	0	0	0	0	0	0	1	0	0	0	0	0	0	0	0	0	0	2	Multiple	2	0	0	1	11/05/2015	22/05/2015	21	11
Female	84	Rectum	2	Open	APR	Yes	End Colostomy	14/07/2016	14/07/2016	22/07/2016	8	Home	Home	0	0			0			0	0	0	0	0	0	0	0	0	0	0	0	0	0	0	0	0	0	0	0	None	0	0	2	1	5/08/2016	15/08/2016	14	10
Male	73	Rectum	3	Laparoscopic	Anterior Resection	Yes	Loop Ileostomy	22/12/2017	22/12/2017	4/01/2018	13	Home	Home	1	0			1	Prolonged Ileus --> TPN	PI	0	0	0	0	0	0	0	0	1	0	0	0	0	0	0	0	0	0	0	1	Single	2	0	3	1	10/01/2018	13/01/2018	6	3
Male	52	Rectum	2	Open	Anterior Resection	Yes	Loop Ileostomy	20/05/2015	20/05/2015	29/05/2015	9	Home	Home	1	0			1	Ileus	PI	0	0	0	0	0	0	0	0	1	0	0	0	0	0	0	0	0	0	0	1	Single	2	0	1	1	2/06/2015	22/06/2015	4	20
Male	67	Rectum	2	Open	Anterior Resection	Yes	Loop Ileostomy	29/08/2016	29/08/2016	16/09/2016	18	Home	Home	1	0			1	Hydronephrosis --> 3a, ICU	AKI	0	0	0	0	0	0	0	0	0	0	0	0	0	0	0	0	0	0	1	1	Single	4	1	1	1	22/09/2016	23/09/2016	6	1
Male	47	Rectum	2	Open	Proctocolectomy	Yes	Loop Ileostomy	10/02/2016	10/02/2016	22/02/2016	12	Home	Home	1	0			1	Bacteremia --> antibiotics	Sepsis	0	0	0	0	0	0	0	0	0	0	0	0	0	0	0	0	0	1	0	1	Single	2	0	2	1	24/02/2016	25/02/2016	2	1
Female	81	Colon	2	Conversion to Open	Anterior Resection	Yes	Loop Ileostomy	8/06/2015	8/06/2015	15/06/2015	7	Home	Home	0	0			0			0	0	0	0	0	0	0	0	0	0	0	0	0	0	0	0	0	0	0	0	None	0	0	2	1	23/06/2015	26/06/2015	8	3
Female	62	Rectum	2	Open	APR	Yes	End Colostomy	5/05/2017	5/05/2017	18/05/2017	13	Home	Home	1	0			1	Prolonged Ileus --> TPN	PI	0	0	0	0	0	0	0	0	1	0	0	0	0	0	0	0	0	0	0	1	Single	2	0	0	1	22/05/2017	24/05/2017	4	2
Male	74	Rectum	2	Laparoscopic	APR	Yes	End Colostomy	30/09/2015	30/09/2015	8/10/2015	8	Home	Home	1	1	A fib, Urinary Retention	CR, uret	1	Low Hb --> 2 x RBC	PH	1	0	0	0	1	0	0	0	0	1	0	0	0	0	0	0	0	0	0	3	Multiple	2	0	0	0	10/10/2015	13/10/2015
Female	80	Colon	3	Open	Colectomy	No	No Stoma	22/09/2016	23/09/2016	28/09/2016	5	Home	Home	0	0			0			0	0	0	0	0	0	0	0	0	0	0	0	0	0	0	0	0	0	0	0	None	0	0	2	0
Female	67	Colon	2	Open	Colectomy	No	No Stoma	30/07/2014	30/07/2014	4/08/2014	5	Home	Home	0	0			0			0	0	0	0	0	0	0	0	0	0	0	0	0	0	0	0	0	0	0	0	None	0	0	2	0
Female	83	Colon	3	Open	Colectomy	No	No Stoma	11/03/2013	11/03/2013	15/03/2013	4	Home	Home	0	0			0			0	0	0	0	0	0	0	0	0	0	0	0	0	0	0	0	0	0	0	0	None	0	0	1	0
Male	75	Colon	2	Laparoscopic	Proctocolectomy	Yes	End Ileostomy	3/12/2012	3/12/2012	19/12/2012	16	Home	Home	1	0			1	Prolonged Ileus --> TPN	PI	0	0	0	0	0	0	0	0	1	0	0	0	0	0	0	0	0	0	0	1	Single	2	0	2	0
Male	42	Colon	3	Laparoscopic	Colectomy	No	No Stoma	13/05/2013	13/05/2013	17/05/2013	4	Home	Home	0	0			0			0	0	0	0	0	0	0	0	0	0	0	0	0	0	0	0	0	0	0	0	None	0	0	3	0
Male	69	Colon	3	Laparoscopic	Anterior Resection	No	No Stoma	11/12/2017	11/12/2017	16/12/2017	5	Home	Home	0	0			0			0	0	0	0	0	0	0	0	0	0	0	0	0	0	0	0	0	0	0	0	None	0	0	2	0
Male	48	Rectum	2	Open	Proctocolectomy	Yes	End Ileostomy	4/12/2014	4/12/2014	14/12/2014	10	Home	Home	1	0			1	Ileus --> NG	PI	0	0	0	0	0	0	0	0	1	0	0	0	0	0	0	0	0	0	0	1	Single	1	0	0	0
Male	66	Colon	2	Laparoscopic	Anterior Resection	No	No Stoma	18/03/2016	18/03/2016	21/03/2016	3	Home	Home	0	0			0			0	0	0	0	0	0	0	0	0	0	0	0	0	0	0	0	0	0	0	0	None	0	0	2	0
Female	74	Colon	2	Open	Colectomy	No	No Stoma	20/05/2014	20/05/2014	24/05/2014	4	Home	Home	0	0			0			0	0	0	0	0	0	0	0	0	0	0	0	0	0	0	0	0	0	0	0	None	0	0	2	0
Female	50	Rectum	1	Laparoscopic	APR	Yes	End Colostomy	13/07/2012	13/07/2012	17/07/2012	4	Home	Home	0	0			0			0	0	0	0	0	0	0	0	0	0	0	0	0	0	0	0	0	0	0	0	None	0	0	1	0
Female	75	Colon	3	Open	Colectomy	No	No Stoma	4/04/2013	5/04/2013	13/04/2013	8	Home	Home	0	0			0			0	0	0	0	0	0	0	0	0	0	0	0	0	0	0	0	0	0	0	0	None	0	0	2	0
Female	57	Rectum	2	Open	Anterior Resection	Yes	Loop Ileostomy	22/02/2013	22/02/2013	5/03/2013	11	Home	Home	1	0			1	Prolonged Ileus --> TPN	PI	0	0	0	0	0	0	0	0	1	0	0	0	0	0	0	0	0	0	0	1	Single	2	0	2	0
Female	83	Colon	3	Open	Colectomy	No	No Stoma	13/04/2012	13/04/2012	18/04/2012	5	Home	Home	0	0			0			0	0	0	0	0	0	0	0	0	0	0	0	0	0	0	0	0	0	0	0	None	0	0	2	0
Male	71	Rectum	3	Laparoscopic	Anterior Resection	Yes	Loop Ileostomy	26/06/2017	26/06/2017	6/07/2017	10	Home	Home	1	1	Urinary Retention	uret	1	Ileus --> ng	PI	0	0	0	0	1	0	0	0	1	0	0	0	0	0	0	0	0	0	0	2	Multiple	1	0	3	0
Female	79	Colon	2	Laparoscopic	Colectomy	No	No Stoma	7/02/2017	7/02/2017	10/02/2017	3	Home	Home	0	0			0			0	0	0	0	0	0	0	0	0	0	0	0	0	0	0	0	0	0	0	0	None	0	0	3	0
Female	73	Colon	2	Open	Colectomy	No	No Stoma	25/09/2012	25/09/2012	1/10/2012	6	Home	Home	0	0			0			0	0	0	0	0	0	0	0	0	0	0	0	0	0	0	0	0	0	0	0	None	0	0	2	0
Female	80	Colon	3	Laparoscopic	Colectomy	No	No Stoma	4/09/2017	4/09/2017	8/09/2017	4	Home	Home	0	0			0	0		0	0	0	0	0	0	0	0	0	0	0	0	0	0	0	0	0	0	0	0	None	0	0	2	0
Female	68	Colon	3	Laparoscopic	Colectomy	No	No Stoma	23/10/2012	23/10/2012	26/10/2012	3	Home	Home	0	0			0			0	0	0	0	0	0	0	0	0	0	0	0	0	0	0	0	0	0	0	0	None	0	0	2	0
Female	77	Colon	1	Open	Anterior Resection	No	No Stoma	20/01/2017	23/01/2017	28/01/2017	5	Home	Home	0	0			0			0	0	0	0	0	0	0	0	0	0	0	0	0	0	0	0	0	0	0	0	None	0	0	3	0
Male	68	Rectum	2	Laparoscopic	Anterior Resection	No	No Stoma	7/11/2013	8/11/2013	13/11/2013	5	Home	Home	1	1	LRTI	CR	0			1	0	0	0	0	0	0	0	0	0	0	0	0	0	0	0	0	0	0	1	Single	2	0	2	0
Male	74	Colon	3	Open	Colectomy	No	No Stoma	9/10/2015	9/10/2015	14/10/2015	5	Home	Home	0	0			0			0	0	0	0	0	0	0	0	0	0	0	0	0	0	0	0	0	0	0	0	None	0	0	3	0
Female	75	Rectum	2	Laparoscopic	Anterior Resection	No	No Stoma	28/01/2015	28/01/2015	1/02/2015	4	Home	Home	0	0			0			0	0	0	0	0	0	0	0	0	0	0	0	0	0	0	0	0	0	0	0	None	0	0	3	0
Female	67	Colon	2	Open	Colectomy	No	No Stoma	26/02/2014	26/02/2014	4/03/2014	6	Home	Home	1	0			1	Ileus --> NG	PI	0	0	0	0	0	0	0	0	1	0	0	0	0	0	0	0	0	0	0	1	Single	1	0	2	0
Female	89	Colon	2	Open	Colectomy	No	No Stoma	19/03/2013	20/03/2013	28/03/2013	8	Home	Home	1	0			1	Prolonged Ileus --> NG	PI	0	0	0	0	0	0	0	0	1	0	0	0	0	0	0	0	0	0	0	1	Single	1	0	2	0
Male	63	Rectum	1	Laparoscopic	Anterior Resection	Yes	Loop Ileostomy	10/06/2016	10/06/2016	16/06/2016	6	Home	Home	0	0			0			0	0	0	0	0	0	0	0	0	0	0	0	0	0	0	0	0	0	0	0	None	0	0	2	0
Female	84	Rectum	2	Laparoscopic	APR	Yes	End Colostomy	16/08/2017	16/08/2017	28/08/2017	12	Home	Home	0	0			0	0		0	0	0	0	0	0	0	0	0	0	0	0	0	0	0	0	0	0	0	0	None	0	0	3	0
Female	77	Colon	2	Laparoscopic	Colectomy	No	No Stoma	4/11/2016	4/11/2016	8/11/2016	4	Home	Home	0	0			0			0	0	0	0	0	0	0	0	0	0	0	0	0	0	0	0	0	0	0	0	None	0	0	2	0
Female	90	Colon	2	Laparoscopic	Colectomy	No	No Stoma	15/11/2017	15/11/2017	20/11/2017	5	Home	Home	0	0			0	0		0	0	0	0	0	0	0	0	0	0	0	0	0	0	0	0	0	0	0	0	None	0	0	2	0
Male	44	Colon	2	Open	Colectomy	No	No Stoma	22/01/2016	22/01/2016	15/02/2016	24	Psychiatric Hospital (Baseline)	HLC (Baseline)	1	0			1	Anastomotic leak --> OT	IS	0	0	0	0	0	0	0	0	0	0	1	0	0	0	0	0	0	0	0	1	Single	3b	1	1	0
Female	78	Colon	3	Laparoscopic	Colectomy	No	No Stoma	18/04/2013	18/04/2013	23/04/2013	5	Home	Home	0	0			0			0	0	0	0	0	0	0	0	0	0	0	0	0	0	0	0	0	0	0	0	None	0	0	1	0
Male	63	Colon	3	Open	Anterior Resection	No	No Stoma	17/07/2012	17/07/2012	21/07/2012	4	Home	Home	1	0			1	PR Bleeding --> Endoscopy	PH	0	0	0	0	0	0	0	0	0	1	0	0	0	0	0	0	0	0	0	1	Single	3a	1	2	0
Male	77	Colon	3	Open	Colectomy	No	No Stoma	22/04/2012	23/04/2012	1/05/2012	8	Home	Home	1	1	Af Fibrillation	CR	0			1	0	0	0	0	0	0	0	0	0	0	0	0	0	0	0	0	0	0	1	Single	2	0	3	0
Female	77	Rectum	2	Laparoscopic	Anterior Resection	Yes	Loop Ileostomy	28/10/2015	28/10/2015	3/11/2015	6	Home	Home	0	0			0			0	0	0	0	0	0	0	0	0	0	0	0	0	0	0	0	0	0	0	0	None	0	0	2	0
Male	74	Colon	3	Laparoscopic	Colectomy	No	No Stoma	4/09/2012	4/09/2012	20/09/2012	16	Home	Home	1	0			1	Anastomotic leak	IS	0	0	0	0	0	0	0	0	0	0	1	0	0	0	0	0	0	0	0	1	Single	3b	1	1	0
Male	75	Colon	2	Open	Colectomy	No	No Stoma	25/06/2013	25/06/2013	5/07/2013	10	Rehab --> Home	Rehab	1	1	LRTI	CR	0			1	0	0	0	0	0	0	0	0	0	0	0	0	0	0	0	0	0	0	1	Single	2	0	3	0
Male	56	Rectum	2	Laparoscopic	Anterior Resection	Yes	Loop Ileostomy	11/05/2015	11/05/2015	21/05/2015	10	Home	Home	0	0			0			0	0	0	0	0	0	0	0	0	0	0	0	0	0	0	0	0	0	0	0	None	0	0	1	0
Male	54	Rectum	2	Open	Anterior Resection	Yes	Loop Ileostomy	6/11/2014	6/11/2014	13/11/2014	7	Home	Home	0	0			0			0	0	0	0	0	0	0	0	0	0	0	0	0	0	0	0	0	0	0	0	None	0	0	2	0
Female	74	Colon	1	Open	Colectomy	No	No Stoma	15/08/2017	15/08/2017	19/08/2017	4	Home	Home	0	0			0	0		0	0	0	0	0	0	0	0	0	0	0	0	0	0	0	0	0	0	0	0	None	0	0	2	0
Male	75	Rectum	2	Open	Anterior Resection	Yes	Loop Ileostomy	19/05/2016	23/05/2016	30/06/2016	38	Rehab -> RHLC	Rehab	1	1	Pneumonia	CR	1	Prolonged Ileus --> TPN --> PEJ	PI	1	0	0	0	0	0	0	0	1	0	0	0	0	0	0	0	0	0	0	2	Multiple	3a	1	0	0
Male	82	Colon	3	Open	Colectomy	No	No Stoma	20/08/2015	21/08/2015	1/09/2015	11	Home	Home	1	1	UTI	usep	1	Prolonged Ilus --> TPN, wound infection --> antibiotics	PI, WD	0	0	0	1	0	0	0	0	1	0	0	1	0	0	0	0	0	0	0	3	Multiple	2	0	2	0
Female	62	Colon	3	Open	Anterior Resection	No	No Stoma	12/08/2014	12/08/2014	18/08/2014	6	Home	Home	1	0			1	Iron Infusion	PH	0	0	0	0	0	0	0	0	0	1	0	0	0	0	0	0	0	0	0	1	Single	2	0	2	0
Male	68	Colon	2	Open	Colectomy	No	Loop Ileostomy	18/09/2012	18/09/2012	27/09/2012	9	Home	Home	1	0			1	Wound Dehiscene	WD	0	0	0	0	0	0	0	0	0	0	0	0	0	0	0	0	0	0	0	0	None	3b	1	3	0
Female	81	Colon	3	Open	Colectomy	No	No Stoma	22/09/2015	22/09/2015	30/09/2015	8	Home	Home	0	0			0			0	0	0	0	0	0	0	0	0	0	0	0	0	0	0	0	0	0	0	0	None	0	0	3	0
Female	89	Colon	1	Laparoscopic	Colectomy	No	No Stoma	10/07/2016	11/07/2016	20/07/2016	9	Respite -> Home	Home	0	0			0			0	0	0	0	0	0	0	0	0	0	0	0	0	0	0	0	0	0	0	0	None	0	0	3	0
Female	79	Colon	3	Open	Colectomy	Yes	End Ileostomy	8/05/2013	8/05/2013	17/05/2013	9	Home	Home	0	0			0			0	0	0	0	0	0	0	0	0	0	0	0	0	0	0	0	0	0	0	0	None	0	0	1	0
Female	72	Colon	2	Open	Anterior Resection	No	No Stoma	15/10/2013	16/10/2013	21/10/2013	5	Home	Home	0	0			0			0	0	0	0	0	0	0	0	0	0	0	0	0	0	0	0	0	0	0	0	None	0	0	2	0
Male	86	Colon	3	Open	Colectomy	No	No Stoma	20/07/2017	21/07/2017	29/07/2017	8	Home	Home	0	0			0			0	0	0	0	0	0	0	0	0	0	0	0	0	0	0	0	0	0	0	0	None	0	0	3	0
Male	80	Colon	2	Laparoscopic	Colectomy	No	No Stoma	20/02/2013	20/02/2013	26/02/2013	6	Home	Home	0	0			0			0	0	0	0	0	0	0	0	0	0	0	0	0	0	0	0	0	0	0	0	None	0	0	2	0
Female	66	Colon	2	Open	Colectomy	No	No Stoma	29/06/2016	29/06/2016	14/07/2016	15	Home	Home	1	1	Pneumonia	CR	1	Prolonged Ileus --> TPN, Wound Infection	PI, WD	1	0	0	0	0	0	0	0	1	0	0	1	0	0	0	0	0	0	0	3	Multiple	2	0	1	0
Female	77	Rectum	3	Open	APR	Yes	End Colostomy	20/08/2012	20/08/2012	3/09/2012	14	Rehab --> Home	Rehab	0	0			0			0	0	0	0	0	0	0	0	0	0	0	0	0	0	0	0	0	0	0	0	None	0	0	1	0
Male	62	Rectum	2	Open	Anterior Resection	Yes	Loop Ileostomy	19/09/2012	21/09/2012	26/09/2012	5	Home	Home	0	0			0			0	0	0	0	0	0	0	0	0	0	0	0	0	0	0	0	0	0	0	0	None	0	0	3	0
Female	55	Rectum	2	Laparoscopic	Anterior Resection	Yes	Loop Ileostomy	10/09/2012	10/09/2012	17/09/2012	7	Home	Home	0	0			0			0	0	0	0	0	0	0	0	0	0	0	0	0	0	0	0	0	0	0	0	None	0	0	3	0
Female	85	Colon	3	Laparoscopic	Colectomy	No	No Stoma	9/11/2015	9/11/2015	10/12/2015	31	Greymouth --> Home	Home	1	1	UTI	usep	1	Low Hb --> 2 x RBC, Pelvic Collection --> Hartmanns.	PH, IS	0	0	0	1	0	0	0	0	0	1	1	0	0	0	0	0	0	0	0	3	Multiple	3b	1	2	0
Male	74	Colon	2	Laparoscopic	Colectomy	No	No Stoma	20/12/2012	20/12/2012	30/12/2012	10	Home	Home	1	0			1	Ileus --> NG	PI	0	0	0	0	0	0	0	0	1	0	0	0	0	0	0	0	0	0	0	1	Single	1	0	2	0
Female	62	Colon	3	Open	Colectomy	No	No Stoma	30/10/2017	2/11/2017	8/11/2017	6	Home	Home	0	0			0			0	0	0	0	0	0	0	0	0	0	0	0	0	0	0	0	0	0	0	0	None	0	0	1	0
Female	77	Colon	3	Laparoscopic	Colectomy	No	No Stoma	1/07/2015	1/07/2015	7/07/2015	6	Home	Home	1	0			1	Wound	WD	0	0	0	0	0	0	0	0	0	0	0	0	0	0	0	0	0	0	0	0	None	2	0	2	0
Female	72	Rectum	2	Open	Colectomy	Yes	End Colostomy	6/03/2015	6/03/2015	12/03/2015	6	Home	Home	0	0			0			0	0	0	0	0	0	0	0	0	0	0	0	0	0	0	0	0	0	0	0	None	0	0	1	0
Female	86	Colon	2	Open	Colectomy	No	No Stoma	27/05/2014	28/05/2014	6/06/2014	9	Home	Home	0	0			0			0	0	0	0	0	0	0	0	0	0	0	0	0	0	0	0	0	0	0	0	None	0	0	3	0
Male	82	Colon	4	Laparoscopic	Anterior Resection	No	No Stoma	16/05/2016	16/05/2016	23/05/2016	7	Home	Home	0	0			0			0	0	0	0	0	0	0	0	0	0	0	0	0	0	0	0	0	0	0	0	None	0	0	3	0
Male	71	Colon	3	Laparoscopic	Anterior Resection	No	No Stoma	5/02/2013	5/02/2013	7/02/2013	2	Home	Home	0	0			0			0	0	0	0	0	0	0	0	0	0	0	0	0	0	0	0	0	0	0	0	None	0	0	1	0
Male	72	Colon	2	Open	Colectomy	No	No Stoma	29/01/2013	29/01/2013	2/02/2013	4	Home	Home	0	0			0			0	0	0	0	0	0	0	0	0	0	0	0	0	0	0	0	0	0	0	0	None	0	0	2	0
Male	74	Colon	3	Open	Anterior Resection	No	No Stoma	4/03/2016	4/03/2016	10/03/2016	6	Home	Home	0	0			0			0	0	0	0	0	0	0	0	0	0	0	0	0	0	0	0	0	0	0	0	None	0	0	3	0
Female	77	Colon	2	Laparoscopic	Colectomy	No	No Stoma	7/07/2016	7/07/2016	13/07/2016	6	Home	Home	1	1	Paroxysmal AF	CR	0			1	0	0	0	0	0	0	0	0	0	0	0	0	0	0	0	0	0	0	1	Single	2	0	3	0
Male	67	Rectum	2	Conversion to Open	Anterior Resection	No	No Stoma	3/12/2015	3/12/2015	6/12/2015	3	Home	Home	0	0			0			0	0	0	0	0	0	0	0	0	0	0	0	0	0	0	0	0	0	0	0	None	0	0	2	0
Female	78	Colon	2	Laparoscopic	Colectomy	No	No Stoma	17/05/2017	17/05/2017	22/05/2017	5	Home	Home	0	0			0			0	0	0	0	0	0	0	0	0	0	0	0	0	0	0	0	0	0	0	0	None	0	0	3	0
Male	55	Rectum	2	Open	Anterior Resection	Yes	Loop Ileostomy	31/07/2014	1/08/2014	11/08/2014	10	Home	Home	1	0			1	Prolonged Ileus --> TPN	PI	0	0	0	0	0	0	0	0	1	0	0	0	0	0	0	0	0	0	0	1	Single	2	0	3	0
Female	84	Colon	3	Laparoscopic	Colectomy	No	No Stoma	27/05/2016	30/05/2016	3/06/2016	4	Rehab --> Home	Rehab	0	0			0			0	0	0	0	0	0	0	0	0	0	0	0	0	0	0	0	0	0	0	0	None	0	0	1	0
Male	70	Colon	3	Open	Anterior Resection	No	No Stoma	17/12/2014	17/12/2014	20/12/2014	3	Home	Home	0	0			0			0	0	0	0	0	0	0	0	0	0	0	0	0	0	0	0	0	0	0	0	None	0	0	2	0
Male	64	Rectum	2	Laparoscopic	Anterior Resection	No	No Stoma	15/09/2014	15/09/2014	20/09/2014	5	Home	Home	0	0			0			0	0	0	0	0	0	0	0	0	0	0	0	0	0	0	0	0	0	0	0	None	0	0	3	0
Female	76	Colon	2	Open	Colectomy	No	No Stoma	9/03/2016	10/03/2016	16/03/2016	6	Ashburton --> Home	Home	1	0			1	Ileus --> ng	PI	0	0	0	0	0	0	0	0	1	0	0	0	0	0	0	0	0	0	0	1	Single	1	0	3	0
Male	65	Colon	1	Laparoscopic	Anterior Resection	No	No Stoma	10/04/2014	10/04/2014	14/04/2014	4	Home	Home	0	0			0			0	0	0	0	0	0	0	0	0	0	0	0	0	0	0	0	0	0	0	0	None	0	0	1	0
Female	62	Rectum	2	Open	Anterior Resection	Yes	Loop Ileostomy	15/10/2015	16/10/2015	1/11/2015	16	Home	Home	1	1	UTI	usep	0			0	0	0	1	0	0	0	0	0	0	0	0	0	0	0	0	0	0	0	1	Single	2	0	0	0
Male	78	Colon	3	Laparoscopic	Colectomy	Yes	Loop Ileostomy	8/09/2014	8/09/2014	16/09/2014	8	Home	Home	1	0			1	Anaphylaxis Intra-operatively	Anaphylaxis	0	0	0	0	0	0	0	0	0	0	0	0	0	1	0	0	0	0	0	1	Single	4	1	3	0
Female	85	Rectum	3	Open	Anterior Resection	Yes	End Colostomy	20/11/2016	21/11/2016	9/12/2016	18	Rehab -> RHLC Baseline	Rehab	1	1	Pneumonia	CR	1	Prolonged Ileus --> TPN, low Hb --> RBC	PI, PH	1	0	0	0	0	0	0	0	1	1	0	0	0	0	0	0	0	0	0	3	Multiple	2	0	2	0
Male	71	Rectum	3	Open	Anterior Resection	Yes	Loop Ileostomy	27/08/2014	27/08/2014	10/09/2014	14	Home	Home	1	0			1	Wound Infection	WD	0	0	0	0	0	0	0	0	0	0	0	0	0	0	0	0	0	0	0	0	None	2	0	2	0
Male	54	Rectum	2	Open	Anterior Resection	Yes	Loop Ileostomy	16/11/2016	18/11/2016	28/11/2016	10	Home	Home	0	0			0	0		0	0	0	0	0	0	0	0	0	0	0	0	0	0	0	0	0	0	0	0	None	0	0	2	0
Male	58	Rectum	2	Open	Anterior Resection	Yes	Loop Ileostomy	3/05/2016	3/05/2016	13/05/2016	10	Home	Home	0	0			0			0	0	0	0	0	0	0	0	0	0	0	0	0	0	0	0	0	0	0	0	None	0	0	2	0
Female	73	Rectum	2	Laparoscopic	Anterior Resection	Yes	Loop Ileostomy	23/03/2017	23/03/2017	29/03/2017	6	Home	Home	0	0			0			0	0	0	0	0	0	0	0	0	0	0	0	0	0	0	0	0	0	0	0	None	0	0	0	0
Male	80	Rectum	2	Open	Anterior Resection	Yes	Loop Ileostomy	31/05/2012	1/06/2012	21/06/2012	20	Home	Home	1	0			1	High Stoma Output --> TPN	Stoma related	0	0	0	0	0	0	0	0	0	0	0	0	0	0	0	0	0	0	0	0	None	2	0	0	0
Female	84	Colon	4	Open	Colectomy	No	No Stoma	28/11/2014	28/11/2014	8/12/2014	10	Home	Home	0	0			0			0	0	0	0	0	0	0	0	0	0	0	0	0	0	0	0	0	0	0	0	None	0	0	2	0
Female	48	Colon	2	Open	Colectomy	No	No Stoma	22/05/2012	22/05/2012	28/05/2012	6	Home	Home	1	0			1	Wound Infection	WD	0	0	0	0	0	0	0	0	0	0	0	0	0	0	0	0	0	0	0	0	None	2	0	2	0
Female	65	Rectum	2	Open	Anterior Resection	Yes	Loop Ileostomy	23/10/2014	24/10/2014	31/10/2014	7	Home	Home	0	0			0			0	0	0	0	0	0	0	0	0	0	0	0	0	0	0	0	0	0	0	0	None	0	0	1	0
Male	62	Colon	3	Open	Anterior Resection	Yes	Loop Ileostomy	25/09/2017	25/09/2017	1/10/2017	6	Home	Home	1	1	Urinary Retention	uret	0			0	0	0	0	1	0	0	0	0	0	0	0	0	0	0	0	0	0	0	1	Single	1	0	3	0
Female	74	Rectum	2	Laparoscopic	Anterior Resection	Yes	Loop Ileostomy	23/09/2016	23/09/2016	27/09/2016	4	Rehab --> Home	Rehab	0	0			0			0	0	0	0	0	0	0	0	0	0	0	0	0	0	0	0	0	0	0	0	None	0	0	0	0
Male	81	Rectum	3	Open	Colectomy	Yes	End Colostomy	25/03/2014	26/03/2014	1/04/2014	6	Home	Home	0	0			0			0	0	0	0	0	0	0	0	0	0	0	0	0	0	0	0	0	0	0	0	None	0	0	1	0
Female	77	Colon	3	Laparoscopic	Colectomy	No	No Stoma	24/02/2016	24/02/2016	28/02/2016	4	Home	Home	0	0			0			0	0	0	0	0	0	0	0	0	0	0	0	0	0	0	0	0	0	0	0	None	0	0	3	0
Male	74	Rectum	2	Open	APR	Yes	End Colostomy	15/04/2013	15/04/2013	29/04/2013	14	Home	Home	1	0			1	Wound Infection, Prolonged Ileus --> NG	WD, PI	0	0	0	0	0	0	0	0	1	0	0	1	0	0	0	0	0	0	0	2	Multiple	2	0	3	0
Male	38	Colon	1	Laparoscopic	Proctocolectomy	Yes	Loop Ileostomy	2/06/2017	2/06/2017	7/06/2017	5	Home	Home	0	0			0			0	0	0	0	0	0	0	0	0	0	0	0	0	0	0	0	0	0	0	0	None	0	0	2	0
Male	80	Colon	3	Laparoscopic	Colectomy	No	No Stoma	8/10/2014	8/10/2014	14/10/2014	6	Home	Home	1	0			1	anaemia --> 3RBCs	PH	0	0	0	0	0	0	0	0	0	1	0	0	0	0	0	0	0	0	0	1	Single	2	0	1	0
Male	47	Rectum	1	Open	Anterior Resection	Yes	Loop Ileostomy	8/07/2016	8/07/2016	12/07/2016	4	Home	Home	0	0			0			0	0	0	0	0	0	0	0	0	0	0	0	0	0	0	0	0	0	0	0	None	0	0	0	0
Male	80	Rectum	3	Laparoscopic	Anterior Resection	Yes	Loop Ileostomy	17/08/2016	17/08/2016	2/09/2016	16	Home	Home	1	0			1	Prolonged ileus --> tpn	PI	0	0	0	0	0	0	0	0	1	0	0	0	0	0	0	0	0	0	0	1	Single	2	0	2	0
Female	78	Rectum	2	Open	Anterior Resection	Yes	Loop Ileostomy	10/12/2012	10/12/2012	17/12/2012	7	Home	Home	0	0			0			0	0	0	0	0	0	0	0	0	0	0	0	0	0	0	0	0	0	0	0	None	0	0	1	0
Male	64	Rectum	3	Open	APR	Yes	End Colostomy	7/07/2016	7/07/2016	21/07/2016	14	Home	Home	1	0			1	Prolonged Ileus --> TPN	PI	0	0	0	0	0	0	0	0	1	0	0	0	0	0	0	0	0	0	0	1	Single	2	0	2	0
Female	86	Colon	2	Open	Colectomy	No	No Stoma	13/05/2014	13/05/2014	20/05/2014	7	Rehab --> Home	Rehab	1	1	UTI, Fast Afib	usep, CR	0			1	0	0	1	0	0	0	0	0	0	0	0	0	0	0	0	0	0	0	2	Multiple	2	0	1	0
Male	73	Colon	2	Laparoscopic	Anterior Resection	No	No Stoma	27/03/2013	27/03/2013	30/03/2013	3	Home	Home	0	0			0			0	0	0	0	0	0	0	0	0	0	0	0	0	0	0	0	0	0	0	0	None	0	0	1	0
Male	76	Colon	4	Open	Colectomy	No	No Stoma	19/07/2016	19/07/2016	27/07/2016	8	Convalescence --> Home.	Home	1	0			1	Low Hb --> RBC	PH	0	0	0	0	0	0	0	0	0	1	0	0	0	0	0	0	0	0	0	1	Single	2	0	0	0
Female	54	Rectum	2	Laparoscopic	Anterior Resection	Yes	Loop Ileostomy	11/06/2014	11/06/2014	19/06/2014	8	Home	Home	1	1	UTI	usep	0			0	0	0	1	0	0	0	0	0	0	0	0	0	0	0	0	0	0	0	1	Single	2	0	3	0
Male	83	Colon	2	Open	Colectomy	No	No Stoma	7/01/2013	7/01/2013	14/01/2013	7	Home	Home	1	1	LRTI	CR	0			1	0	0	0	0	0	0	0	0	0	0	0	0	0	0	0	0	0	0	1	Single	2	0	3	0
Male	72	Rectum	2	Laparoscopic	Anterior Resection	Yes	Loop Ileostomy	8/11/2017	8/11/2017	17/11/2017	9	Home	Home	1	1	Urinary Retention	uret	1	Ileus --> ng	PI	0	0	0	0	1	0	0	0	1	0	0	0	0	0	0	0	0	0	0	2	Multiple	1	0	3	0
Male	48	Colon	1	Open	Colectomy	No	No Stoma	18/09/2014	19/09/2014	2/10/2014	13	Home	Home	1	0			1	Prolonged Ilerus --> TPN	PI	0	0	0	0	0	0	0	0	1	0	0	0	0	0	0	0	0	0	0	1	Single	2	0	2	0
Female	59	Colon	3	Laparoscopic	Colectomy	No	No Stoma	24/05/2012	24/05/2012	27/05/2012	3	Home	Home	0	0			0			0	0	0	0	0	0	0	0	0	0	0	0	0	0	0	0	0	0	0	0	None	0	0	3	0
Female	87	Colon	3	Laparoscopic	Colectomy	No	No Stoma	14/02/2012	15/02/2012	20/02/2012	5	Home	Home	0	0			0			0	0	0	0	0	0	0	0	0	0	0	0	0	0	0	0	0	0	0	0	None	0	0	2	0
Female	67	Colon	2	Open	Colectomy	No	No Stoma	17/10/2014	17/10/2014	23/10/2014	6	Home	Home	0	0			0			0	0	0	0	0	0	0	0	0	0	0	0	0	0	0	0	0	0	0	0	None	0	0	2	0
Male	60	Colon	2	Laparoscopic	Anterior Resection	No	No Stoma	8/09/2016	8/09/2016	11/09/2016	3	Home	Home	0	0			0			0	0	0	0	0	0	0	0	0	0	0	0	0	0	0	0	0	0	0	0	None	0	0	1	0
Female	81	Colon	3	Laparoscopic	Colectomy	No	No Stoma	19/11/2012	20/11/2012	23/11/2012	3	Home	Home	0	0			0			0	0	0	0	0	0	0	0	0	0	0	0	0	0	0	0	0	0	0	0	None	0	0	2	0
Male	74	Colon	2	Laparoscopic	Anterior Resection	No	No Stoma	9/08/2017	14/08/2017	18/08/2017	4	Home	Home	0	0			0			0	0	0	0	0	0	0	0	0	0	0	0	0	0	0	0	0	0	0	0	None	0	0	3	0
Female	53	Colon	2	Laparoscopic	Anterior Resection	No	No Stoma	8/12/2017	8/12/2017	12/12/2017	4	Home	Home	0	0			0			0	0	0	0	0	0	0	0	0	0	0	0	0	0	0	0	0	0	0	0	None	0	0	1	0
Female	88	Colon	3	Laparoscopic	Colectomy	No	No Stoma	31/10/2016	31/10/2016	4/11/2016	4	Home	Home	0	0			0			0	0	0	0	0	0	0	0	0	0	0	0	0	0	0	0	0	0	0	0	None	0	0	3	0
Male	72	Rectum	2	Laparoscopic	Anterior Resection	No	No Stoma	12/08/2016	12/08/2016	17/08/2016	5	Home	Home	1	1	Urinary Retention	uret	0			0	0	0	0	1	0	0	0	0	0	0	0	0	0	0	0	0	0	0	1	Single	1	0	1	0
Female	72	Colon	2	Open	Colectomy	No	No Stoma	11/09/2012	11/09/2012	26/09/2012	15	Home	Home	1	1	Fast AF	CR	0			1	0	0	0	0	0	0	0	0	0	0	0	0	0	0	0	0	0	0	1	Single	2	0	1	0
Female	69	Colon	2	Open	Anterior Resection	No	No Stoma	18/04/2016	18/04/2016	23/04/2016	5	Home	Home	0	0			0			0	0	0	0	0	0	0	0	0	0	0	0	0	0	0	0	0	0	0	0	None	0	0	2	0
Male	82	Colon	3	Laparoscopic	Anterior Resection	No	No Stoma	19/06/2014	19/06/2014	30/06/2014	11	Home	Home	1	1	UTI	usep	0			0	0	0	1	0	0	0	0	0	0	0	0	0	0	0	0	0	0	0	1	Single	2	0	1	0
Female	54	Rectum	2	Laparoscopic	Anterior Resection	Yes	Loop Ileostomy	21/11/2012	21/11/2012	27/11/2012	6	Home	Home	0	0			0			0	0	0	0	0	0	0	0	0	0	0	0	0	0	0	0	0	0	0	0	None	0	0	2	0
Female	63	Colon	2	Laparoscopic	Colectomy	No	No Stoma	16/11/2016	16/11/2016	20/11/2016	4	Home	Home	0	0			0			0	0	0	0	0	0	0	0	0	0	0	0	0	0	0	0	0	0	0	0	None	0	0	2	0
Male	78	Rectum	3	Open	Anterior Resection	No	No Stoma	13/08/2012	13/08/2012	19/08/2012	6	Home	Home	0	0			0			0	0	0	0	0	0	0	0	0	0	0	0	0	0	0	0	0	0	0	0	None	0	0	2	0
Male	90	Colon	3	Open	Colectomy	No	No Stoma	23/12/2014	24/12/2014	31/12/2014	7	Rehab --> Home	Rehab	0	0			0			0	0	0	0	0	0	0	0	0	0	0	0	0	0	0	0	0	0	0	0	None	0	0	2	0
Male	64	Colon	2	Open	Colectomy	No	No Stoma	25/07/2017	25/07/2017	1/08/2017	7	Home	Home	0	0			0			0	0	0	0	0	0	0	0	0	0	0	0	0	0	0	0	0	0	0	0	None	0	0	2	0
Female	65	Rectum	2	Laparoscopic	Anterior Resection	Yes	Loop Ileostomy	29/05/2015	29/05/2015	4/06/2015	6	Home	Home	0	0			0			0	0	0	0	0	0	0	0	0	0	0	0	0	0	0	0	0	0	0	0	None	0	0	3	0
Male	43	Colon	1	Laparoscopic	Colectomy	No	No Stoma	4/08/2014	4/08/2014	7/08/2014	3	Home	Home	0	0			0			0	0	0	0	0	0	0	0	0	0	0	0	0	0	0	0	0	0	0	0	None	0	0	0	0
Male	76	Colon	3	Laparoscopic	Anterior Resection	No	No Stoma	25/08/2017	25/08/2017	28/08/2017	3	Home	Home	0	0			0			0	0	0	0	0	0	0	0	0	0	0	0	0	0	0	0	0	0	0	0	None	0	0	2	0
Female	64	Colon	2	Laparoscopic	Colectomy	No	No Stoma	2/02/2015	2/02/2015	5/02/2015	3	Home	Home	0	0			0			0	0	0	0	0	0	0	0	0	0	0	0	0	0	0	0	0	0	0	0	None	0	0	1	0
Female	89	Colon	4	Open	Colectomy	Yes	End Ileostomy	5/08/2012	6/08/2012	17/08/2012	11	RHLC Baseline	RHLC (Baseline)	0	0			0			0	0	0	0	0	0	0	0	0	0	0	0	0	0	0	0	0	0	0	0	None	0	0	3	0
Male	64	Rectum	2	Open	Anterior Resection	Yes	Loop Ileostomy	17/04/2015	17/04/2015	24/04/2015	7	Home	Home	1	1	Afib --> dig	CR	1	Prolonged Ilues --> ng	PI	1	0	0	0	0	0	0	0	1	0	0	0	0	0	0	0	0	0	0	2	Multiple	1	0	1	0
Female	83	Colon	2	Open	Anterior Resection	No	No Stoma	30/09/2014	30/09/2014	7/10/2014	7	Rehab -> RHLC Baseline	Rehab	0	0			0			0	0	0	0	0	0	0	0	0	0	0	0	0	0	0	0	0	0	0	0	None	0	0	1	0
Female	63	Colon	1	Laparoscopic	Colectomy	No	No Stoma	10/11/2017	10/11/2017	13/11/2017	3	Home	Home	0	0			0	0		0	0	0	0	0	0	0	0	0	0	0	0	0	0	0	0	0	0	0	0	None	0	0	2	0
Male	78	Colon	2	Open	Colectomy	No	No Stoma	26/04/2012	26/04/2012	3/05/2012	7	Home	Home	0	0			0			0	0	0	0	0	0	0	0	0	0	0	0	0	0	0	0	0	0	0	0	None	0	0	2	0
Male	72	Colon	2	Open	Colectomy	No	No Stoma	29/06/2017	30/06/2017	5/07/2017	5	Home	Home	0	0			0			0	0	0	0	0	0	0	0	0	0	0	0	0	0	0	0	0	0	0	0	None	0	0	1	0
Male	76	Colon	3	Laparoscopic	Colectomy	No	No Stoma	19/09/2014	19/09/2014	30/10/2014	41	Rehab --> Home	Rehab	1	1	Aspiration pmeumonia	CR	1	Amastomotic Leak --> Laparotomy, Ileus --> TPN	IS, PI	1	0	0	0	0	0	0	0	1	0	1	0	0	0	0	0	0	0	0	3	Multiple	3b	1	2	0
Male	74	Colon	1	Open	Anterior Resection	No	No Stoma	29/04/2017	29/04/2017	7/05/2017	8	Home	Home	1	0			1	Ileus --> ng	PI	0	0	0	0	0	0	0	0	1	0	0	0	0	0	0	0	0	0	0	1	Single	1	0	3	0
Female	64	Colon	1	Laparoscopic	Anterior Resection	No	No Stoma	18/05/2015	18/05/2015	21/05/2015	3	Home	Home	0	0			0			0	0	0	0	0	0	0	0	0	0	0	0	0	0	0	0	0	0	0	0	None	0	0	0	0
Female	80	Colon	2	Laparoscopic	Colectomy	No	No Stoma	29/03/2012	30/03/2012	3/04/2012	4	Home	Home	0	0			0			0	0	0	0	0	0	0	0	0	0	0	0	0	0	0	0	0	0	0	0	None	0	0	3	0
Female	74	Colon	2	Open	Colectomy	No	No Stoma	2/07/2015	3/07/2015	8/07/2015	5	Home	Home	0	0			0			0	0	0	0	0	0	0	0	0	0	0	0	0	0	0	0	0	0	0	0	None	0	0	2	0
Male	46	Colon	1	Open	Anterior Resection	No	No Stoma	28/11/2014	28/11/2014	2/12/2014	4	Home	Home	0	0			0			0	0	0	0	0	0	0	0	0	0	0	0	0	0	0	0	0	0	0	0	None	0	0	1	0
Male	68	Colon	2	Open	Colectomy	No	No Stoma	16/04/2014	16/04/2014	23/04/2014	7	Home	Home	0	0			0			0	0	0	0	0	0	0	0	0	0	0	0	0	0	0	0	0	0	0	0	None	0	0	3	0
Female	80	Colon	1	Laparoscopic	Colectomy	No	No Stoma	31/07/2013	31/07/2013	7/08/2013	7	Home	Home	0	0			0			0	0	0	0	0	0	0	0	0	0	0	0	0	0	0	0	0	0	0	0	None	0	0	1	0
Male	76	Rectum	2	Laparoscopic	Anterior Resection	No	No Stoma	11/02/2012	11/10/2012	16/10/2012	5	Home	Home	0	0			0			0	0	0	0	0	0	0	0	0	0	0	0	0	0	0	0	0	0	0	0	None	0	0	3	0
Male	51	Colon	1	Open	Anterior Resection	No	No Stoma	26/06/2015	26/06/2015	30/06/2015	4	Home	Home	0	0			0			0	0	0	0	0	0	0	0	0	0	0	0	0	0	0	0	0	0	0	0	None	0	0	2	0
Male	82	Rectum	3	Laparoscopic	Colectomy	Yes	End Colostomy	18/02/2015	18/02/2015	5/03/2015	15	Home	Home	1	1	UTI, Urinary Retention	usep, uret	0			0	0	0	1	1	0	0	0	0	0	0	0	0	0	0	0	0	0	0	2	Multiple	2	0	3	0
Female	63	Colon	2	Laparoscopic	Colectomy	No	No Stoma	19/05/2016	19/05/2016	22/05/2016	3	Home	Home	0	0			0			0	0	0	0	0	0	0	0	0	0	0	0	0	0	0	0	0	0	0	0	None	0	0	1	0
Male	84	Colon	3	Laparoscopic	Colectomy	No	No Stoma	3/02/2015	4/02/2015	10/02/2015	6	Home	Home	0	0			0			0	0	0	0	0	0	0	0	0	0	0	0	0	0	0	0	0	0	0	0	None	0	0	1	0
Male	88	Rectum	2	Laparoscopic	Anterior Resection	Yes	Loop Ileostomy	31/03/2017	31/03/2017	7/04/2017	7	Rehab --> Home	Rehab	1	1	UTI --> Antibiotics	usep	0			0	0	0	1	0	0	0	0	0	0	0	0	0	0	0	0	0	0	0	1	Single	2	0	2	0
Female	74	Colon	2	Open	Colectomy	No	No Stoma	30/03/2012	30/03/2012	3/04/2012	4	Home	Home	0	0			0			0	0	0	0	0	0	0	0	0	0	0	0	0	0	0	0	0	0	0	0	None	0	0	1	0
Male	53	Colon	3	Laparoscopic	Colectomy	No	No Stoma	30/07/2017	31/07/2017	3/08/2017	3	Home	Home	0	0			0			0	0	0	0	0	0	0	0	0	0	0	0	0	0	0	0	0	0	0	0	None	0	0	2	0
Female	69	Colon	2	Laparoscopic	Colectomy	No	No Stoma	18/05/2016	18/05/2016	21/05/2016	3	Home	Home	0	0			0			0	0	0	0	0	0	0	0	0	0	0	0	0	0	0	0	0	0	0	0	None	0	0	2	0
Male	45	Colon	1	Laparoscopic	Anterior Resection	No	No Stoma	11/07/2014	11/07/2014	15/07/2014	4	Home	Home	0	0			0			0	0	0	0	0	0	0	0	0	0	0	0	0	0	0	0	0	0	0	0	None	0	0	2	0
Female	86	Colon	3	Laparoscopic	Colectomy	No	No Stoma	8/04/2015	8/04/2015	20/04/2015	12	Rehab --> Home	Rehab	1	0			1	Low Hb -> RBC	PH	0	0	0	0	0	0	0	0	0	1	0	0	0	0	0	0	0	0	0	1	Single	2	0	2	0
Male	62	Rectum	3	Open	Anterior Resection	Yes	Loop Ileostomy	10/04/2017	10/04/2017	24/04/2017	14	Home	Home	1	0			1	Ileus --> ng	PI	0	0	0	0	0	0	0	0	1	0	0	0	0	0	0	0	0	0	0	1	Single	1	0	1	0
Male	76	Rectum	3	Laparoscopic	APR	Yes	End Colostomy	11/04/2012	11/04/2012	17/04/2012	6	Home	Home	1	0			1	Orchiditis	Orchiditis	0	0	0	0	0	0	0	0	0	0	0	0	0	0	1	0	0	0	0	1	Single	2	0	3	0
Male	68	Colon	2	Open	Colectomy	No	No Stoma	6/10/2016	6/10/2016	21/10/2016	15	Home	Home	1	0			1	Ileus --> ng	PI	0	0	0	0	0	0	0	0	1	0	0	0	0	0	0	0	0	0	0	1	Single	1	0	2	0
Male	78	Colon	3	Laparoscopic	Colectomy	No	No Stoma	21/05/2015	21/05/2015	26/05/2015	5	Home	Home	0	0			0			0	0	0	0	0	0	0	0	0	0	0	0	0	0	0	0	0	0	0	0	None	0	0	2	0
Female	89	Colon	4	Open	Colectomy	Yes	End Colostomy	11/11/2013	11/11/2013	18/11/2013	7	RHLC Baseline	RHLC (Baseline)	0	0			0			0	0	0	0	0	0	0	0	0	0	0	0	0	0	0	0	0	0	0	0	None	0	0	3	0
Female	83	Rectum	2	Laparoscopic	Colectomy	Yes	End Colostomy	2/03/2015	2/03/2015	10/03/2015	8	Home	Home	1	0			1	Postoperative Ileus --> ng	PI	0	0	0	0	0	0	0	0	1	0	0	0	0	0	0	0	0	0	0	1	Single	1	0	3	0
Male	71	Colon	3	Open	Colectomy	No	No Stoma	18/08/2016	19/08/2016	29/08/2016	10	Home	Home	0	0			0			0	0	0	0	0	0	0	0	0	0	0	0	0	0	0	0	0	0	0	0	None	0	0	3	0
Female	77	Rectum	3	Open	APR	Yes	End Colostomy	8/10/2014	10/10/2014	31/10/2014	21	Home	Home	1	1	A Fib	CR	0			1	0	0	0	0	0	0	0	0	0	0	0	0	0	0	0	0	0	0	1	Single	2	0	1	0
Male	66	Colon	3	Laparoscopic	Anterior Resection	No	No Stoma	11/05/2017	11/05/2017	15/05/2017	4	Home	Home	0	0			0			0	0	0	0	0	0	0	0	0	0	0	0	0	0	0	0	0	0	0	0	None	0	0	3	0
Male	39	Colon	1	Laparoscopic	Anterior Resection	No	No Stoma	2/10/2012	2/10/2012	6/10/2012	4	Home	Home	0	0			0			0	0	0	0	0	0	0	0	0	0	0	0	0	0	0	0	0	0	0	0	None	0	0	3	0
Male	66	Rectum	2	Laparoscopic	APR	Yes	End Colostomy	21/01/2013	22/01/2013	26/01/2013	4	Home	Home	0	0			0			0	0	0	0	0	0	0	0	0	0	0	0	0	0	0	0	0	0	0	0	None	0	0	1	0
Male	54	Colon	3	Open	Anterior Resection	No	No Stoma	5/08/2015	7/08/2015	14/08/2015	7	Home	Home	0	0			0			0	0	0	0	0	0	0	0	0	0	0	0	0	0	0	0	0	0	0	0	None	0	0	3	0
Male	55	Rectum	3	Open	APR	Yes	End Colostomy	8/02/2013	8/02/2013	18/02/2013	10	Home	Home	0	0			0			0	0	0	0	0	0	0	0	0	0	0	0	0	0	0	0	0	0	0	0	None	0	0	1	0
Female	74	Colon	3	Laparoscopic	Colectomy	No	No Stoma	25/08/2015	25/08/2015	30/08/2015	5	Home	Home	0	0			0			0	0	0	0	0	0	0	0	0	0	0	0	0	0	0	0	0	0	0	0	None	0	0	2	0
Male	71	Rectum	2	Laparoscopic	Anterior Resection	Yes	Loop Ileostomy	3/09/2012	3/09/2012	7/09/2012	4	Home	Home	0	0			0			0	0	0	0	0	0	0	0	0	0	0	0	0	0	0	0	0	0	0	0	None	0	0	3	0
Male	70	Rectum	3	Laparoscopic	Anterior Resection	Yes	Loop Ileostomy	7/09/2017	7/09/2017	13/09/2017	6	Home	Home	0	0			0			0	0	0	0	0	0	0	0	0	0	0	0	0	0	0	0	0	0	0	0	None	0	0	1	0
Female	84	Colon	3	Open	Colectomy	No	No Stoma	31/07/2012	31/07/2012	6/08/2012	6	Home	Home	1	0			1	Anaemis--> 2 RBCs	PH	0	0	0	0	0	0	0	0	0	1	0	0	0	0	0	0	0	0	0	1	Single	2	0	1	0
Female	71	Rectum	1	Laparoscopic	Anterior Resection	No	No Stoma	9/05/2012	9/05/2012	11/05/2012	2	Home	Home	0	0			0			0	0	0	0	0	0	0	0	0	0	0	0	0	0	0	0	0	0	0	0	None	0	0	3	0
Female	72	Colon	2	Open	Colectomy	No	No Stoma	3/05/2012	4/05/2012	12/05/2012	8	Home	Home	0	0			0			0	0	0	0	0	0	0	0	0	0	0	0	0	0	0	0	0	0	0	0	None	0	0	2	0
Female	79	Rectum	2	Laparoscopic	Anterior Resection	Yes	Loop Ileostomy	19/09/2016	19/09/2016	23/09/2016	4	Home	Home	0	0			0			0	0	0	0	0	0	0	0	0	0	0	0	0	0	0	0	0	0	0	0	None	0	0	0	0
Female	90	Colon	2	Open	Colectomy	No	No Stoma	1/10/2012	2/10/2012	17/10/2012	15	Rehab --> Home	Rehab	1	1	LRTI	CR	0			1	0	0	0	0	0	0	0	0	0	0	0	0	0	0	0	0	0	0	1	Single	2	0	2	0
Male	80	Colon	3	Laparoscopic	Colectomy	No	No Stoma	20/12/2012	20/12/2012	26/12/2012	6	Home	Home	0	0			0			0	0	0	0	0	0	0	0	0	0	0	0	0	0	0	0	0	0	0	0	None	0	0	3	0
Male	76	Colon	3	Open	Colectomy	No	No Stoma	4/09/2016	5/09/2016	14/09/2016	9	Rehab --> Home	Rehab	1	1	Fast Af, Phlebitis, Urinary Retention	CR, thrombophlebitis, uret	1	Wound Infection --> Antibiotics	WD	1	0	0	0	1	0	1	0	0	0	0	0	0	0	0	0	0	0	0	3	Multiple	2	0	2	0
Female	64	Colon	2	Laparoscopic	Anterior Resection	No	No Stoma	2/09/2015	2/09/2015	10/09/2015	8	Home	Home	1	0			1	Postside Hernia	Postoperative hernia	0	0	0	0	0	0	0	0	0	0	0	0	0	0	0	0	1	0	0	1	Single	3b	1	1	0
Male	58	Rectum	2	Laparoscopic	Anterior Resection	Yes	Loop Ileostomy	1/07/2016	1/07/2016	6/07/2016	5	Home	Home	1	1	Urinary Retention	uret	0			0	0	0	0	1	0	0	0	0	0	0	0	0	0	0	0	0	0	0	1	Single	1	0	3	0
Male	90	Colon	3	Open	Colectomy	No	No Stoma	31/05/2016	31/05/2016	10/06/2016	10	Home	Home	0	0			0			0	0	0	0	0	0	0	0	0	0	0	0	0	0	0	0	0	0	0	0	None	0	0	2	0
Male	84	Colon	3	Laparoscopic	Anterior Resection	No	No Stoma	17/10/2014	18/10/2014	23/10/2014	5	Rehab --> Home	Rehab	1	1	UTI	usep	0			0	0	0	1	0	0	0	0	0	0	0	0	0	0	0	0	0	0	0	1	Single	2	0	2	0
Male	68	Rectum	2	Laparoscopic	Anterior Resection	Yes	Loop Ileostomy	8/02/2017	8/02/2017	13/02/2017	5	Home	Home	0	0			0			0	0	0	0	0	0	0	0	0	0	0	0	0	0	0	0	0	0	0	0	None	0	0	0	0
Female	65	Rectum	2	Open	Anterior Resection	Yes	Loop Ileostomy	31/07/2012	31/07/2012	6/08/2012	6	Home	Home	0	0			0			0	0	0	0	0	0	0	0	0	0	0	0	0	0	0	0	0	0	0	0	None	0	0	2	0
Female	56	Colon	1	Laparoscopic	Anterior Resection	No	No Stoma	4/03/2015	4/03/2015	8/03/2015	4	Home	Home	0	0			0			0	0	0	0	0	0	0	0	0	0	0	0	0	0	0	0	0	0	0	0	None	0	0	1	0
Female	63	Colon	2	Open	Proctocolectomy	Yes	End Ileostomy	18/09/2014	19/09/2014	29/09/2014	10	Home	Home	1	0			1	anaemia --> RBCs	PH	0	0	0	0	0	0	0	0	0	1	0	0	0	0	0	0	0	0	0	1	Single	2	0	1	0
Female	73	Colon	1	Laparoscopic	Anterior Resection	No	No Stoma	9/05/2017	9/05/2017	13/05/2017	4	Home	Home	0	0			0			0	0	0	0	0	0	0	0	0	0	0	0	0	0	0	0	0	0	0	0	None	0	0	3	0
Male	79	Colon	2	Open	Colectomy	No	No Stoma	24/02/2015	24/02/2015	9/03/2015	13	Rehab --> Home	Rehab	1	1	LRTI --> antibiotics`, VT --> Collapse	CR	0			1	0	0	0	0	0	0	0	0	0	0	0	0	0	0	0	0	0	0	1	Single	2	0	2	0
Female	56	Colon	1	Laparoscopic	Colectomy	No	No Stoma	3/08/2016	3/08/2016	6/08/2016	3	Home	Home	0	0			0			0	0	0	0	0	0	0	0	0	0	0	0	0	0	0	0	0	0	0	0	None	0	0	2	0
Male	64	Colon	3	Laparoscopic	Anterior Resection	No	No Stoma	1/06/2016	1/06/2016	4/06/2016	3	Home	Home	0	0			0			0	0	0	0	0	0	0	0	0	0	0	0	0	0	0	0	0	0	0	0	None	0	0	3	0
Female	88	Rectum	3	Open	APR	Yes	End Colostomy	4/06/2013	4/06/2013	14/06/2013	10	Home	Home	1	1	UTI	usep	0			0	0	0	1	0	0	0	0	0	0	0	0	0	0	0	0	0	0	0	1	Single	2	0	3	0
Male	69	Colon	2	Open	Anterior Resection	No	No Stoma	27/06/2017	27/06/2017	24/07/2017	27	Home	Home	1	0			1	Anastomotic leak --> antibiotics --> OT.	IS	0	0	0	0	0	0	0	0	0	0	1	0	0	0	0	0	0	0	0	1	Single	3b	1	3	0
Female	78	Colon	2	Laparoscopic	Anterior Resection	No	No Stoma	6/08/2014	6/08/2014	8/08/2014	2	Home	Home	0	0			0			0	0	0	0	0	0	0	0	0	0	0	0	0	0	0	0	0	0	0	0	None	0	0	2	0
Female	48	Colon	2	Laparoscopic	Colectomy	No	No Stoma	29/07/2016	29/07/2016	3/08/2016	5	Ashburton --> Home	Home	0	0			0			0	0	0	0	0	0	0	0	0	0	0	0	0	0	0	0	0	0	0	0	None	0	0	1	0
Female	53	Colon	2	Open	Colectomy	No	No Stoma	15/03/2015	16/03/2015	25/03/2015	9	Home	Home	1	1	UTI --> antibiotics	usep	0			0	0	0	1	0	0	0	0	0	0	0	0	0	0	0	0	0	0	0	1	Single	2	0	3	0
Female	71	Rectum	3	Open	Anterior Resection	No	No Stoma	4/12/2013	4/12/2013	16/12/2013	12	Home	Home	1	0			1	anaemia -> RBCs, prolonged ileis --> ng	PH, PI	0	0	0	0	0	0	0	0	1	1	0	0	0	0	0	0	0	0	0	2	Multiple	2	0	1	0
Female	63	Colon	2	Open	Colectomy	No	No Stoma	6/10/2016	7/10/2016	10/10/2016	3	Home	Home	0	0			0			0	0	0	0	0	0	0	0	0	0	0	0	0	0	0	0	0	0	0	0	None	0	0	3	0
Female	91	Colon	4	Open	Colectomy	No	No Stoma	7/10/2012	10/10/2012	15/10/2012	5	Home	Home	0	0			0			0	0	0	0	0	0	0	0	0	0	0	0	0	0	0	0	0	0	0	0	None	0	0	1	0
Male	72	Colon	2	Open	Anterior Resection	No	No Stoma	21/06/2016	21/06/2016	1/07/2016	10	Home	Home	1	1	Fast Af --> rate control	CR	1	ileus --> ng	PI	1	0	0	0	0	0	0	0	1	0	0	0	0	0	0	0	0	0	0	2	Multiple	2	0	3	0
Male	80	Rectum	4	Open	Colectomy	Yes	End Colostomy	13/10/2014	13/10/2014	20/10/2014	7	Rehab --> Home	Rehab	1	1	LRTI	CR	0			1	0	0	0	0	0	0	0	0	0	0	0	0	0	0	0	0	0	0	1	Single	2	0	3	0
Female	54	Rectum	1	Laparoscopic	Anterior Resection	Yes	Loop Ileostomy	13/08/2015	13/08/2015	21/08/2015	8	Home	Home	0	0			0			0	0	0	0	0	0	0	0	0	0	0	0	0	0	0	0	0	0	0	0	None	0	0	3	0
Male	84	Colon	3	Open	Colectomy	No	No Stoma	21/05/2012	23/05/2012	5/06/2012	13	Home	Home	1	0			1	Anaemia--> RBC	PH	0	0	0	0	0	0	0	0	0	1	0	0	0	0	0	0	0	0	0	1	Single	2	0	3	0
Male	73	Rectum	2	Open	Anterior Resection	Yes	Loop Ileostomy	12/03/2014	13/03/2014	1/04/2014	19	Home	Home	1	0			1	High Stoma outpit --> Reversal of ileostomy	Stoma related	0	0	0	0	0	0	0	0	0	0	0	0	0	0	0	0	0	0	0	0	None	3b	1	0	0
Male	81	Colon	3	Open	Colectomy	No	No Stoma	5/10/2016	5/10/2016	20/10/2016	15	Home	Home	1	1	Fast AF,	CR	1	Ileus --> ng, Wound Infection --> Antibiotics, Low Hb --> RBC		1	0	0	0	0	0	0	0	0	0	0	0	0	0	0	0	0	0	0	1	Single	2	0	1	0
Male	74	Colon	3	Open	Colectomy	No	No Stoma	9/04/2017	10/04/2017	14/04/2017	4	Home	Home	0	0			0			0	0	0	0	0	0	0	0	0	0	0	0	0	0	0	0	0	0	0	0	None	0	0	1	0
Female	47	Rectum	2	Laparoscopic	APR	Yes	End Colostomy	22/11/2017	22/11/2017	1/12/2017	9	Home	Home	1	1	Urinary Retention	uret	0			0	0	0	0	1	0	0	0	0	0	0	0	0	0	0	0	0	0	0	1	Single	1	0	1	0
Female	95	Colon	3	Laparoscopic	Colectomy	No	No Stoma	17/02/2016	17/02/2016	23/02/2016	6	Home	Home	0	0			0			0	0	0	0	0	0	0	0	0	0	0	0	0	0	0	0	0	0	0	0	None	0	0	2	0
Male	75	Rectum	3	Open	Anterior Resection	Yes	Loop Ileostomy	7/09/2015	7/09/2015	16/09/2015	9	Home	Home	0	0			0			0	0	0	0	0	0	0	0	0	0	0	0	0	0	0	0	0	0	0	0	None	0	0	3	0
Male	66	Rectum	2	Laparoscopic	Anterior Resection	Yes	Loop Ileostomy	21/10/2016	21/10/2016	28/10/2016	7	Home	Home	0	0			0			0	0	0	0	0	0	0	0	0	0	0	0	0	0	0	0	0	0	0	0	None	0	0	2	0
Female	79	Rectum	3	Laparoscopic	Colectomy	Yes	End Colostomy	1/12/2013	2/12/2013	9/12/2013	7	Rehab -> RHLC	Rehab	0	0			0			0	0	0	0	0	0	0	0	0	0	0	0	0	0	0	0	0	0	0	0	None	0	0	3	0
Male	58	Colon	4	Open	Colectomy	No	No Stoma	15/10/2017	19/10/2017	2/11/2017	14	Home	Home	1	1	UTI --> antibiotics	usep	1	low Hb --> RBC	PH	0	0	0	1	0	0	0	0	0	1	0	0	0	0	0	0	0	0	0	2	Multiple	2	0	2	0
Female	62	Colon	2	Open	Colectomy	No	No Stoma	10/02/2017	10/02/2017	16/02/2017	6	Home	Home	0	0			0			0	0	0	0	0	0	0	0	0	0	0	0	0	0	0	0	0	0	0	0	None	0	0	2	0
Female	84	Colon	3	Open	Colectomy	No	No Stoma	6/10/2014	6/10/2014	13/10/2014	7	Home	Home	0	0			0			0	0	0	0	0	0	0	0	0	0	0	0	0	0	0	0	0	0	0	0	None	0	0	2	0
Female	62	Colon	1	Laparoscopic	Anterior Resection	No	No Stoma	17/03/2017	17/03/2017	20/03/2017	3	Home	Home	0	0			0			0	0	0	0	0	0	0	0	0	0	0	0	0	0	0	0	0	0	0	0	None	0	0	2	0
Female	62	Colon	1	Open	Colectomy	No	No Stoma	15/09/2014	15/09/2014	23/09/2014	8	Home	Home	0	0			0			0	0	0	0	0	0	0	0	0	0	0	0	0	0	0	0	0	0	0	0	None	0	0	2	0
Female	90	Colon	3	Laparoscopic	Colectomy	No	No Stoma	22/01/2014	22/01/2014	27/01/2014	5	Home	Home	0	0			0			0	0	0	0	0	0	0	0	0	0	0	0	0	0	0	0	0	0	0	0	None	0	0	1	0
Female	84	Colon	2	Laparoscopic	Colectomy	No	No Stoma	24/11/2017	24/11/2017	28/11/2017	4	Home	Home	0	0			0	0		0	0	0	0	0	0	0	0	0	0	0	0	0	0	0	0	0	0	0	0	None	0	0	2	0
Male	73	Colon	2	Open	Anterior Resection	Yes	Loop Ileostomy	13/05/2012	14/05/2012	18/05/2012	4	Home	Home	0	0			0			0	0	0	0	0	0	0	0	0	0	0	0	0	0	0	0	0	0	0	0	None	0	0	2	0
Female	79	Colon	2	Open	Colectomy	No	No Stoma	11/07/2017	14/07/2017	22/07/2017	8	Home	Home	0	0			0			0	0	0	0	0	0	0	0	0	0	0	0	0	0	0	0	0	0	0	0	None	0	0	3	0
Male	65	Colon	1	Laparoscopic	Colectomy	No	No Stoma	10/05/2017	10/05/2017	13/05/2017	3	Home	Home	0	0			0			0	0	0	0	0	0	0	0	0	0	0	0	0	0	0	0	0	0	0	0	None	0	0	3	0
Male	65	Rectum	2	Open	APR	Yes	End Colostomy	10/03/2017	10/03/2017	20/04/2017	41	Rehab --> Home	Rehab	1	1	Uti	usep	1	Wound Infection --> antibiotics, ileus --> ng	WD, PI	0	0	0	1	0	0	0	0	1	0	0	1	0	0	0	0	0	0	0	3	Multiple	2	0	1	0
Female	67	Colon	2	Conversion to Open	Anterior Resection	No	No Stoma	23/04/2014	23/04/2014	9/05/2014	16	Home	Home	1	0			1	Ileus --> TPN	PI	0	0	0	0	0	0	0	0	1	0	0	0	0	0	0	0	0	0	0	1	Single	2	0	3	0
Male	60	Rectum	2	Laparoscopic	Anterior Resection	Yes	Loop Ileostomy	13/12/2017	13/12/2017	27/12/2017	14	Home	Home	1	0			1	Prolonged ileus --> TPN	PI	0	0	0	0	0	0	0	0	1	0	0	0	0	0	0	0	0	0	0	1	Single	2	0	1	0
Female	70	Colon	2	Laparoscopic	Anterior Resection	No	No Stoma	6/12/2017	6/12/2017	9/12/2017	3	Home	Home	0	0			0			0	0	0	0	0	0	0	0	0	0	0	0	0	0	0	0	0	0	0	0	None	0	0	1	0
Female	62	Colon	3	Open	Colectomy	No	No Stoma	7/04/2015	7/04/2015	16/04/2015	9	Home	Home	0	0			0			0	0	0	0	0	0	0	0	0	0	0	0	0	0	0	0	0	0	0	0	None	0	0	3	0
Female	72	Rectum	2	Laparoscopic	Anterior Resection	Yes	Loop Ileostomy	27/03/2017	27/03/2017	13/04/2017	17	Home	Home	1	0			1	Ileus <-- Anastomoyiv Leak --> TPN, Anntibiotics	PI, IS	0	0	0	0	0	0	0	0	1	0	1	0	0	0	0	0	0	0	0	2	Multiple	2	0	1	0
Female	31	Rectum	2	Open	APR	Yes	End Colostomy	8/02/2017	10/02/2017	20/02/2017	10	Home	Home	1	1	Urinary Retention	uret	0			0	0	0	0	1	0	0	0	0	0	0	0	0	0	0	0	0	0	0	1	Single	1	0	3	0
Female	68	Rectum	2	Laparoscopic	APR	Yes	End Colostomy	27/07/2016	27/07/2016	1/08/2016	5	Home	Home	0	0			0			0	0	0	0	0	0	0	0	0	0	0	0	0	0	0	0	0	0	0	0	None	0	0	0	0
Female	85	Colon	3	Laparoscopic	Colectomy	No	No Stoma	15/08/2016	15/08/2016	19/08/2016	4	RHLC Baseline	RHLC (Baseline)	0	0			0			0	0	0	0	0	0	0	0	0	0	0	0	0	0	0	0	0	0	0	0	None	0	0	2	0
Male	74	Colon	2	Open	Colectomy	No	No Stoma	4/03/2013	4/03/2013	21/03/2013	17	Home	Home	1	0			1	Anastomotic Leak --> antibiotics	IS	0	0	0	0	0	0	0	0	0	0	1	0	0	0	0	0	0	0	0	1	Single	2	0	2	0
Female	75	Colon	2	Laparoscopic	Colectomy	No	No Stoma	23/12/2014	24/12/2014	29/12/2014	5	Home	Home	0	0			0			0	0	0	0	0	0	0	0	0	0	0	0	0	0	0	0	0	0	0	0	None	0	0	3	0
Male	57	Colon	1	Open	Colectomy	No	No Stoma	31/01/2012	2/02/2012	8/02/2012	6	Home	Home	1	1	Afib	CR	0			1	0	0	0	0	0	0	0	0	0	0	0	0	0	0	0	0	0	0	1	Single	2	0	2	0
Male	73	Colon	2	Conversion to Open	Anterior Resection	No	No Stoma	30/03/2015	30/03/2015	4/04/2015	5	Home	Home	0	0			0			0	0	0	0	0	0	0	0	0	0	0	0	0	0	0	0	0	0	0	0	None	0	0	1	0
Female	60	Colon	3	Open	Anterior Resection	No	No Stoma	28/03/2012	28/03/2012	3/04/2012	6	Home	Home	0	0			0			0	0	0	0	0	0	0	0	0	0	0	0	0	0	0	0	0	0	0	0	None	0	0	3	0	9/04/2012	10/04/2012
Male	54	Rectum	2	Open	Anterior Resection	Yes	Loop Ileostomy	18/03/2015	18/03/2015	30/03/2015	12	Home	Home	1	0			1	Prolonged Ileus --> ng	PI	0	0	0	0	0	0	0	0	1	0	0	0	0	0	0	0	0	0	0	1	Single	1	0	2	0
Male	68	Rectum	2	Conversion to Open	Anterior Resection	Yes	Loop Ileostomy	8/10/2014	8/10/2014	19/10/2014	11	Home	Home	1	1	Urinary Retention		0			0	0	0	0	1	0	0	0	0	0	0	0	0	0	0	0	0	0	0	1	Single	1	0	2	0
Male	76	Colon	3	Open	Colectomy	No	No Stoma	7/05/2017	8/05/2017	15/05/2017	7	Home	Home	0	0			0			0	0	0	0	0	0	0	0	0	0	0	0	0	0	0	0	0	0	0	0	None	0	0	3	0
Female	81	Colon	3	Open	Colectomy	No	No Stoma	28/02/2013	1/03/2013	7/03/2013	6	Home	Home	0	0			0			0	0	0	0	0	0	0	0	0	0	0	0	0	0	0	0	0	0	0	0	None	0	0	1	0
Male	67	Colon	2	Laparoscopic	Anterior Resection	No	No Stoma	17/08/2017	18/08/2017	22/08/2017	4	Home	Home	0	0			0			0	0	0	0	0	0	0	0	0	0	0	0	0	0	0	0	0	0	0	0	None	0	0	0	0
Female	88	Colon	3	Open	Colectomy	No	No Stoma	30/03/2012	30/03/2012	14/04/2012	15	Rehab --> Home	Rehab	1	1	CCF	CR	0			1	0	0	0	0	0	0	0	0	0	0	0	0	0	0	0	0	0	0	1	Single	2	0	3	0
Female	75	Colon	2	Open	Colectomy	No	No Stoma	16/07/2013	16/07/2013	25/07/2013	9	Home	Home	0	0			0			0	0	0	0	0	0	0	0	0	0	0	0	0	0	0	0	0	0	0	0	None	0	0	3	0
Female	55	Rectum	2	Open	Anterior Resection	No	No Stoma	3/06/2014	3/06/2014	11/06/2014	8	Home	Home	0	0			0			0	0	0	0	0	0	0	0	0	0	0	0	0	0	0	0	0	0	0	0	None	0	0	3	0
Female	49	Rectum	2	Laparoscopic	Anterior Resection	No	No Stoma	1/09/2017	1/09/2017	9/09/2017	8	Home	Home	0	0			0			0	0	0	0	0	0	0	0	0	0	0	0	0	0	0	0	0	0	0	0	None	0	0	3	0
Male	69	Colon	2	Open	Anterior Resection	No	No Stoma	6/01/2013	7/01/2013	20/01/2013	13	Home	Home	1	0			1	Ileus --> TPN	PI	0	0	0	0	0	0	0	0	1	0	0	0	0	0	0	0	0	0	0	1	Single	2	0	1	0
Female	82	Rectum	3	Open	Colectomy	Yes	End Colostomy	3/12/2014	3/12/2014	11/12/2014	8	Home	Home	1	1	UTI	usep	0			0	0	0	1	0	0	0	0	0	0	0	0	0	0	0	0	0	0	0	1	Single	2	0	2	0
Male	60	Rectum	2	Open	Anterior Resection	Yes	Loop Ileostomy	20/04/2016	20/04/2016	29/04/2016	9	Home	Home	1	1	UTI --> antibiotics	usep	0			0	0	0	1	0	0	0	0	0	0	0	0	0	0	0	0	0	0	0	1	Single	2	0	0	0
Male	84	Colon	3	Open	Colectomy	No	No Stoma	22/01/2013	22/01/2013	28/01/2013	6	Home	Home	0	0			0			0	0	0	0	0	0	0	0	0	0	0	0	0	0	0	0	0	0	0	0	None	0	0	3	0
Male	69	Rectum	1	Open	Anterior Resection	Yes	Loop Ileostomy	26/01/2017	27/01/2017	2/02/2017	6	Home	Home	0	0			0			0	0	0	0	0	0	0	0	0	0	0	0	0	0	0	0	0	0	0	0	None	0	0	1	0
Male	59	Colon	3	Open	Anterior Resection	Yes	Loop Ileostomy	20/09/2012	21/09/2012	4/10/2012	13	Home	Home	0	0			0			0	0	0	0	0	0	0	0	0	0	0	0	0	0	0	0	0	0	0	0	None	0	0	3	0
Male	64	Rectum	3	Open	Anterior Resection	Yes	Loop Ileostomy	2/11/2012	2/11/2012	4/11/2012	2	Home	Home	0	0			0			0	0	0	0	0	0	0	0	0	0	0	0	0	0	0	0	0	0	0	0	None	0	0	3	0
Female	77	Colon	2	Laparoscopic	Colectomy	No	No Stoma	19/10/2016	19/10/2016	22/10/2016	3	Home	Home	0	0			0			0	0	0	0	0	0	0	0	0	0	0	0	0	0	0	0	0	0	0	0	None	0	0	2	0
Male	82	Colon	4	Laparoscopic	Colectomy	No	No Stoma	26/09/2016	26/09/2016	5/10/2016	9	Rehab --> Home	Rehab	1	1	Pneumonia	CR	0			1	0	0	0	0	0	0	0	0	0	0	0	0	0	0	0	0	0	0	1	Single	2	0	2	0
Male	82	Rectum	3	Open	Colectomy	Yes	End Colostomy	16/01/2013	16/01/2013	25/01/2013	9	Home	Home	0	0			0			0	0	0	0	0	0	0	0	0	0	0	0	0	0	0	0	0	0	0	0	None	0	0	3	0
Male	56	Rectum	1	Open	Anterior Resection	Yes	Loop Ileostomy	23/07/2012	23/07/2012	8/08/2012	16	Home	Home	1	0			1	Presacral collection --. Perc Drain	IS	0	0	0	0	0	0	0	0	0	0	1	0	0	0	0	0	0	0	0	1	Single	3b	1	1	0
Female	67	Colon	2	Laparoscopic	Colectomy	No	No Stoma	3/11/2016	4/11/2016	8/11/2016	4	Home	Home	0	0			0			0	0	0	0	0	0	0	0	0	0	0	0	0	0	0	0	0	0	0	0	None	0	0	0	0
Female	61	Colon	2	Laparoscopic	Colectomy	No	No Stoma	3/05/2017	3/05/2017	9/05/2017	6	Home	Home	0	0			0			0	0	0	0	0	0	0	0	0	0	0	0	0	0	0	0	0	0	0	0	None	0	0	1	0
Male	79	Colon	2	Conversion to Open	Anterior Resection	No	No Stoma	4/04/2017	4/04/2017	12/04/2017	8	Home	Home	1	1	Pneumonia	CR	0			1	0	0	0	0	0	0	0	0	0	0	0	0	0	0	0	0	0	0	1	Single	2	0	2	0
Female	86	Rectum	4	Open	Anterior Resection	Yes	End Colostomy	13/10/2014	13/10/2014	20/10/2014	7	Rehab -> RHLC Baseline	Rehab	0	0			0			0	0	0	0	0	0	0	0	0	0	0	0	0	0	0	0	0	0	0	0	None	0	0	2	0
Female	48	Colon	1	Open	Anterior Resection	No	No Stoma	29/06/2017	30/06/2017	5/07/2017	5	Home	Home	0	0			0			0	0	0	0	0	0	0	0	0	0	0	0	0	0	0	0	0	0	0	0	None	0	0	3	0
Male	75	Rectum	3	Open	Anterior Resection	No	No Stoma	23/11/2015	23/11/2015	2/12/2015	9	Home	Home	1	1	A fib	CR	1	Wound Infection --> antitiobiotics	WD, PI	1	0	0	0	0	0	0	0	1	0	0	1	0	0	0	0	0	0	0	3	Multiple	2	0	3	0
Male	51	Rectum	2	Open	Anterior Resection	Yes	Loop Ileostomy	14/02/2013	15/02/2013	24/02/2013	9	Home	Home	0	0			0			0	0	0	0	0	0	0	0	0	0	0	0	0	0	0	0	0	0	0	0	None	0	0	1	0
Male	61	Colon	2	Open	Colectomy	No	No Stoma	1/06/2017	1/06/2017	7/06/2017	6	Home	Home	0	0			0			0	0	0	0	0	0	0	0	0	0	0	0	0	0	0	0	0	0	0	0	None	0	0	2	0
Female	90	Colon	3	Laparoscopic	Colectomy	No	No Stoma	4/07/2016	4/07/2016	13/07/2016	9	Home	Home	0	0			0			0	0	0	0	0	0	0	0	0	0	0	0	0	0	0	0	0	0	0	0	None	0	0	1	0
Male	77	Colon	2	Open	Anterior Resection	No	No Stoma	13/12/2016	13/12/2016	16/12/2016	3	Home	Home	0	0			0			0	0	0	0	0	0	0	0	0	0	0	0	0	0	0	0	0	0	0	0	None	0	0	2	0
Female	75	Colon	2	Laparoscopic	Colectomy	No	No Stoma	6/08/2017	7/08/2017	11/08/2017	4	Home	Home	0	0			0			0	0	0	0	0	0	0	0	0	0	0	0	0	0	0	0	0	0	0	0	None	0	0	2	0
Female	65	Colon	1	Open	Colectomy	No	No Stoma	16/01/2013	16/01/2013	21/01/2013	5	Home	Home	0	0			0			0	0	0	0	0	0	0	0	0	0	0	0	0	0	0	0	0	0	0	0	None	0	0	2	0
Female	67	Colon	2	Laparoscopic	Colectomy	No	No Stoma	4/07/2016	4/07/2016	8/07/2016	4	Home	Home	0	0			0			0	0	0	0	0	0	0	0	0	0	0	0	0	0	0	0	0	0	0	0	None	0	0	3	0
Male	63	Colon	3	Laparoscopic	Anterior Resection	No	No Stoma	25/10/2016	27/10/2016	2/11/2016	6	Rehab --> Home	Rehab	1	1	Pneumonia	CR	0			1	0	0	0	0	0	0	0	0	0	0	0	0	0	0	0	0	0	0	1	Single	2	0	2	0
Male	62	Colon	3	Open	Anterior Resection	Yes	Loop Ileostomy	25/02/2013	25/02/2013	8/03/2013	11	Home	Home	0	0			0			0	0	0	0	0	0	0	0	0	0	0	0	0	0	0	0	0	0	0	0	None	0	0	2	0
Female	87	Colon	3	Open	Colectomy	No	No Stoma	20/03/2014	21/03/2014	26/03/2014	5	Home	Home	0	0			0			0	0	0	0	0	0	0	0	0	0	0	0	0	0	0	0	0	0	0	0	None	0	0	3	0
Female	74	Colon	2	Laparoscopic	Anterior Resection	No	No Stoma	16/10/2012	16/10/2012	23/10/2012	7	Home	Home	0	0			0			0	0	0	0	0	0	0	0	0	0	0	0	0	0	0	0	0	0	0	0	None	0	0	3	0
Male	67	Colon	2	Open	Anterior Resection	No	No Stoma	23/08/2016	23/08/2016	27/08/2016	4	Home	Home	0	0			0			0	0	0	0	0	0	0	0	0	0	0	0	0	0	0	0	0	0	0	0	None	0	0	3	0
Female	87	Colon	3	Laparoscopic	Colectomy	No	No Stoma	2/04/2012	3/04/2012	10/04/2012	7	Rehab --> Home	Rehab	1	0			1	anaemia --> RBCs	PH	0	0	0	0	0	0	0	0	0	1	0	0	0	0	0	0	0	0	0	1	Single	2	0	2	0
Male	75	Colon	2	Laparoscopic	Colectomy	No	No Stoma	25/07/2017	25/07/2017	28/07/2017	3	Home	Home	0	0			0			0	0	0	0	0	0	0	0	0	0	0	0	0	0	0	0	0	0	0	0	None	0	0	2	0
Female	80	Colon	2	Open	Colectomy	No	No Stoma	13/05/2014	13/05/2014	17/05/2014	4	Home	Home	0	0			0			0	0	0	0	0	0	0	0	0	0	0	0	0	0	0	0	0	0	0	0	None	0	0	2	0
Female	76	Rectum	3	Laparoscopic	Anterior Resection	Yes	Loop Ileostomy	29/10/2012	29/10/2012	2/11/2012	4	Home	Home	0	0			0			0	0	0	0	0	0	0	0	0	0	0	0	0	0	0	0	0	0	0	0	None	0	0	3	0
Female	67	Rectum	2	Open	Anterior Resection	No	No Stoma	8/08/2014	8/08/2014	13/08/2014	5	Home	Home	0	0			0			0	0	0	0	0	0	0	0	0	0	0	0	0	0	0	0	0	0	0	0	None	0	0	2	0
Female	57	Rectum	1	Laparoscopic	Anterior Resection	Yes	Loop Ileostomy	9/06/2017	9/06/2017	13/06/2017	4	Home	Home	0	0			0			0	0	0	0	0	0	0	0	0	0	0	0	0	0	0	0	0	0	0	0	None	0	0	1	0
Female	65	Colon	3	Open	Colectomy	No	No Stoma	14/05/2012	14/05/2012	21/05/2012	7	Rehab --> Home	Rehab	0	0			0			0	0	0	0	0	0	0	0	0	0	0	0	0	0	0	0	0	0	0	0	None	0	0	1	0
Male	74	Rectum	2	Laparoscopic	Anterior Resection	Yes	Loop Ileostomy	13/01/2017	13/01/2017	19/01/2017	6	Home	Home	0	0			0			0	0	0	0	0	0	0	0	0	0	0	0	0	0	0	0	0	0	0	0	None	0	0	1	0
Female	82	Colon	2	Open	Colectomy	No	No Stoma	20/07/2015	20/07/2015	25/07/2015	5	Home	Home	0	0			0			0	0	0	0	0	0	0	0	0	0	0	0	0	0	0	0	0	0	0	0	None	0	0	2	0
Male	65	Colon	4	Open	Colectomy	Yes	End Colostomy	30/11/2017	1/12/2017	16/12/2017	15	Home	Home	1	0			1	Wound Infection	WD	0	0	0	0	0	0	0	0	0	0	0	0	0	0	0	0	0	0	0	0	None	2	0	2	0
Male	71	Colon	2	Open	Colectomy	No	No Stoma	23/10/2012	23/10/2012	29/10/2012	6	Home	Home	0	0			0			0	0	0	0	0	0	0	0	0	0	0	0	0	0	0	0	0	0	0	0	None	0	0	3	0
Male	68	Rectum	2	Open	Anterior Resection	No	No Stoma	5/10/2016	7/10/2016	15/10/2016	8	Home	Home	0	0			0			0	0	0	0	0	0	0	0	0	0	0	0	0	0	0	0	0	0	0	0	None	0	0	3	0
Female	76	Colon	3	Open	Colectomy	No	No Stoma	6/09/2016	6/09/2016	12/09/2016	6	Home	Home	1	0			1	Ileus --> ng	PI	0	0	0	0	0	0	0	0	1	0	0	0	0	0	0	0	0	0	0	1	Single	1	0	3	0
Female	87	Colon	3	Laparoscopic	Colectomy	No	No Stoma	5/03/2014	5/03/2014	11/03/2014	6	Home	Home	0	0			0			0	0	0	0	0	0	0	0	0	0	0	0	0	0	0	0	0	0	0	0	None	0	0	2	0
Male	75	Rectum	2	Laparoscopic	Anterior Resection	Yes	Loop Ileostomy	3/10/2017	4/10/2017	9/10/2017	5	Home	Home	0	0			0			0	0	0	0	0	0	0	0	0	0	0	0	0	0	0	0	0	0	0	0	None	0	0	1	0
Male	64	Rectum	2	Open	Anterior Resection	Yes	Loop Ileostomy	7/08/2012	7/08/2012	11/08/2012	4	Home	Home	0	0			0			0	0	0	0	0	0	0	0	0	0	0	0	0	0	0	0	0	0	0	0	None	0	0	1	0
Female	87	Colon	3	Open	Anterior Resection	No	No Stoma	8/05/2012	8/05/2012	15/05/2012	7	Rehab --> Home	Rehab	0	0			0			0	0	0	0	0	0	0	0	0	0	0	0	0	0	0	0	0	0	0	0	None	0	0	2	0
Female	85	Colon	3	Open	Colectomy	No	No Stoma	19/07/2012	20/07/2012	27/07/2012	7	Rehab --> Home	Rehab	1	0			1	Ileus --> ng	PI	0	0	0	0	0	0	0	0	1	0	0	0	0	0	0	0	0	0	0	1	Single	1	0	2	0
Female	75	Colon	1	Open	Colectomy	Yes	Loop Ileostomy	2/04/2014	2/04/2014	8/04/2014	6	Home	Home	0	0			0			0	0	0	0	0	0	0	0	0	0	0	0	0	0	0	0	0	0	0	0	None	0	0	2	0
Female	90	Colon	3	Open	Colectomy	No	No Stoma	13/02/2017	13/02/2017	20/02/2017	7	Home	Home	0	0			0			0	0	0	0	0	0	0	0	0	0	0	0	0	0	0	0	0	0	0	0	None	0	0	2	0
Male	64	Colon	3	Open	Colectomy	No	No Stoma	6/10/2016	7/10/2016	18/10/2016	11	Home	Home	0	0			0			0	0	0	0	0	0	0	0	0	0	0	0	0	0	0	0	0	0	0	0	None	0	0	2	0
Male	79	Colon	2	Laparoscopic	Anterior Resection	No	No Stoma	29/01/2013	29/01/2013	4/02/2013	6	Home	Home	0	0			0			0	0	0	0	0	0	0	0	0	0	0	0	0	0	0	0	0	0	0	0	None	0	0	2	0
Female	83	Colon	3	Laparoscopic	Colectomy	No	No Stoma	26/10/2012	29/10/2012	5/11/2012	7	Home	Home	1	1	LRTI	CR	0			1	0	0	0	0	0	0	0	0	0	0	0	0	0	0	0	0	0	0	1	Single	2	0	3	0
Female	54	Rectum	2	Open	Anterior Resection	Yes	Loop Ileostomy	22/10/2014	24/10/2014	10/11/2014	17	Home	Home	1	0			1	anuria --> ureteric strictures	AKI	0	0	0	0	0	0	0	0	0	0	0	0	0	0	0	0	0	0	1	1	Single	3a	1	2	0
Male	80	Colon	3	Laparoscopic	Colectomy	No	No Stoma	20/07/2015	20/07/2015	24/07/2015	4	Home	Home	0	0			0			0	0	0	0	0	0	0	0	0	0	0	0	0	0	0	0	0	0	0	0	None	0	0	3	0
Female	71	Colon	2	Open	Colectomy	No	No Stoma	23/03/2016	23/03/2016	31/03/2016	8	Home	Home	1	0			1	Ileus --> ng	PI	0	0	0	0	0	0	0	0	1	0	0	0	0	0	0	0	0	0	0	1	Single	1	0	3	0
Female	83	Colon	3	Laparoscopic	Colectomy	No	No Stoma	21/08/2016	22/08/2016	28/08/2016	6	Home	Home	1	1	STEMI	CR	0			1	0	0	0	0	0	0	0	0	0	0	0	0	0	0	0	0	0	0	1	Single	3a	1	2	0
Female	93	Rectum	2	Open	Colectomy	Yes	End Colostomy	5/08/2012	6/08/2012	7/08/2012	1	Rehab --> HLC	Rehab	0	0			0			0	0	0	0	0	0	0	0	0	0	0	0	0	0	0	0	0	0	0	0	None	0	0	2	0
Male	78	Rectum	3	Open	APR	Yes	End Colostomy	14/03/2014	14/03/2014	27/03/2014	13	Home	Home	1	0			1	Prolonged Ilues --> TPN	PI	0	0	0	0	0	0	0	0	1	0	0	0	0	0	0	0	0	0	0	1	Single	2	0	3	0
Male	53	Colon	2	Laparoscopic	Colectomy	No	No Stoma	26/03/2013	26/03/2013	29/03/2013	3	Home	Home	0	0			0			0	0	0	0	0	0	0	0	0	0	0	0	0	0	0	0	0	0	0	0	None	0	0	2	0
Male	58	Rectum	1	Open	APR	Yes	End Colostomy	21/04/2016	22/04/2016	12/05/2016	20	Home	Home	1	0			1	Wound Infection	WD	0	0	0	0	0	0	0	0	0	0	0	0	0	0	0	0	0	0	0	0	None	2	0	2	0
Male	66	Colon	2	Open	Colectomy	No	No Stoma	9/06/2014	9/06/2014	24/06/2014	15	Home	Home	1	1	Afib	CR	1	1 --> Prolonged Ileus --> TPN	PI	1	0	0	0	0	0	0	0	1	0	0	0	0	0	0	0	0	0	0	2	Multiple	2	0	0	0
Female	78	Rectum	2	Laparoscopic	APR	Yes	End Colostomy	28/05/2012	28/05/2012	6/06/2012	9	Home	Home	0	0			0			0	0	0	0	0	0	0	0	0	0	0	0	0	0	0	0	0	0	0	0	None	0	0	1	0
Male	74	Rectum	3	Open	APR	Yes	End Colostomy	9/01/2013	10/01/2013	23/01/2013	13	Home	Home	1	0			1	Ileus --> TPN	PI	0	0	0	0	0	0	0	0	1	0	0	0	0	0	0	0	0	0	0	1	Single	2	0	0	0
Female	52	Rectum	2	Open	Anterior Resection	Yes	Loop Ileostomy	21/07/2014	21/07/2014	26/07/2014	5	Home	Home	1	1	HTN	CR	0			1	0	0	0	0	0	0	0	0	0	0	0	0	0	0	0	0	0	0	1	Single	2	0	1	0
Female	62	Colon	2	Open	Colectomy	No	No Stoma	1/10/2012	2/10/2012	7/10/2012	5	Home	Home	0	0			0			0	0	0	0	0	0	0	0	0	0	0	0	0	0	0	0	0	0	0	0	None	0	0	3	0
Male	69	Rectum	1	Open	APR	Yes	End Colostomy	13/10/2016	14/10/2016	20/10/2016	6	Nelson --> Home	Home	0	0			0	0		0	0	0	0	0	0	0	0	0	0	0	0	0	0	0	0	0	0	0	0	None	0	0	1	0
Male	87	Rectum	3	Open	Colectomy	Yes	End Colostomy	30/07/2014	30/07/2014	12/08/2014	13	Rehab --> Home	Rehab	1	1	LRTI, UTI	CR, usep	1	Postoperative Ileus --> ng	PI	1	0	0	1	0	0	0	0	1	0	0	0	0	0	0	0	0	0	0	3	Multiple	2	0	1	0
Female	49	Colon	2	Laparoscopic	Colectomy	No	No Stoma	11/10/2017	11/10/2017	14/10/2017	3	Home	Home	0	0			0			0	0	0	0	0	0	0	0	0	0	0	0	0	0	0	0	0	0	0	0	None	0	0	1	0
Male	40	Colon	2	Laparoscopic	Colectomy	No	No Stoma	2/12/2016	2/12/2016	7/12/2016	5	Home	Home	0	0			0			0	0	0	0	0	0	0	0	0	0	0	0	0	0	0	0	0	0	0	0	None	0	0	1	0
Female	52	Colon	1	Open	Anterior Resection	No	No Stoma	12/05/2016	12/05/2016	19/05/2016	7	Home	Home	0	0			0			0	0	0	0	0	0	0	0	0	0	0	0	0	0	0	0	0	0	0	0	None	0	0	2	0
Male	64	Rectum	2	Open	APR	Yes	End Colostomy	10/02/2016	12/02/2016	22/02/2016	10	Nelson --> Home	Home	0	0			0	0		0	0	0	0	0	0	0	0	0	0	0	0	0	0	0	0	0	0	0	0	None	0	0	1	0
Female	65	Colon	2	Laparoscopic	Colectomy	No	No Stoma	17/05/2017	17/05/2017	22/05/2017	5	Home	Home	0	0			0			0	0	0	0	0	0	0	0	0	0	0	0	0	0	0	0	0	0	0	0	None	0	0	1	0
Female	51	Rectum	1	Laparoscopic	Anterior Resection	Yes	Loop Ileostomy	28/08/2017	28/08/2017	5/09/2017	8	Home	Home	1	0			1	Anastomotic leak -> antibiotics	IS	0	0	0	0	0	0	0	0	0	0	1	0	0	0	0	0	0	0	0	1	Single	2	0	3	0
Male	75	Colon	3	Open	Anterior Resection	Yes	Loop Colostomy	26/07/2012	27/07/2012	7/08/2012	11	Home	Home	1	0			1	postoperative ileus --> ng	PI	0	0	0	0	0	0	0	0	1	0	0	0	0	0	0	0	0	0	0	1	Single	2	0	3	0
Male	76	Rectum	2	Open	APR	Yes	End Colostomy	19/04/2012	20/04/2012	15/05/2012	25	Home	Home	1	1	Afib, LRTI	CR	1	Bowel ischamia	IS	1	0	0	0	0	0	0	0	0	0	1	0	0	0	0	0	0	0	0	2	Multiple	3b	1	3	0
Female	78	Colon	2	Laparoscopic	Anterior Resection	No	No Stoma	7/09/2017	7/09/2017	13/09/2017	6	Waikari --> Home	Home	1	1	UTI --> abs, fst AF	CR, usep	0			1	0	0	1	0	0	0	0	0	0	0	0	0	0	0	0	0	0	0	2	Multiple	2	0	1	0
Female	70	Rectum	2	Laparoscopic	Anterior Resection	No	No Stoma	7/09/2016	7/09/2016	12/09/2016	5	Home	Home	0	0			0			0	0	0	0	0	0	0	0	0	0	0	0	0	0	0	0	0	0	0	0	None	0	0	1	0
Male	51	Colon	2	Laparoscopic	Anterior Resection	No	No Stoma	10/01/2017	10/01/2017	14/01/2017	4	Home	Home	0	0			0			0	0	0	0	0	0	0	0	0	0	0	0	0	0	0	0	0	0	0	0	None	0	0	1	0
Female	50	Colon	1	Laparoscopic	Anterior Resection	No	No Stoma	22/06/2016	22/06/2016	25/06/2016	3	Home	Home	0	0			0			0	0	0	0	0	0	0	0	0	0	0	0	0	0	0	0	0	0	0	0	None	0	0	3	0
Male	74	Colon	2	Laparoscopic	Anterior Resection	No	No Stoma	8/10/2015	8/10/2015	12/10/2015	4	Home	Home	0	0			0			0	0	0	0	0	0	0	0	0	0	0	0	0	0	0	0	0	0	0	0	None	0	0	3	0
Male	54	Rectum	3	Open	Anterior Resection	Yes	Loop Ileostomy	28/12/2017	29/12/2017	4/01/2018	6	Home	Home	0	0			0			0	0	0	0	0	0	0	0	0	0	0	0	0	0	0	0	0	0	0	0	None	0	0	1	0
Male	47	Colon	2	Conversion to Open	Colectomy	No	No Stoma	22/01/2013	22/01/2013	28/01/2013	6	Home	Home	0	0			0			0	0	0	0	0	0	0	0	0	0	0	0	0	0	0	0	0	0	0	0	None	0	0	3	0
Female	74	Colon	2	Laparoscopic	Colectomy	No	No Stoma	19/05/2014	19/05/2014	23/05/2014	4	Home	Home	0	0			0			0	0	0	0	0	0	0	0	0	0	0	0	0	0	0	0	0	0	0	0	None	0	0	2	0
Female	63	Colon	1	Laparoscopic	Anterior Resection	No	No Stoma	4/04/2014	4/04/2014	8/04/2014	4	Home	Home	0	0			0			0	0	0	0	0	0	0	0	0	0	0	0	0	0	0	0	0	0	0	0	None	0	0	3	0
Female	82	Colon	2	Laparoscopic	Colectomy	No	No Stoma	8/04/2014	8/04/2014	13/04/2014	5	Home	Home	0	0			0			0	0	0	0	0	0	0	0	0	0	0	0	0	0	0	0	0	0	0	0	None	0	0	1	0
Female	73	Colon	2	Conversion to Open	Colectomy	No	No Stoma	10/09/2012	10/09/2012	16/09/2012	6	Home	Home	0	0			0			0	0	0	0	0	0	0	0	0	0	0	0	0	0	0	0	0	0	0	0	None	0	0	1	0
Male	83	Colon	3	Laparoscopic	Colectomy	No	No Stoma	12/06/2015	12/06/2015	17/06/2015	5	Home	Home	0	0			0			0	0	0	0	0	0	0	0	0	0	0	0	0	0	0	0	0	0	0	0	None	0	0	3	0
Female	68	Rectum	2	Open	APR	Yes	End Colostomy	7/02/2013	8/02/2013	18/02/2013	10	Home	Home	0	0			0			0	0	0	0	0	0	0	0	0	0	0	0	0	0	0	0	0	0	0	0	None	0	0	1	0
Female	64	Rectum	2	Open	Anterior Resection	Yes	Loop Ileostomy	31/05/2012	1/06/2012	7/06/2012	6	Home	Home	0	0			0			0	0	0	0	0	0	0	0	0	0	0	0	0	0	0	0	0	0	0	0	None	0	0	1	0
Male	63	Rectum	2	Open	Anterior Resection	Yes	Loop Ileostomy	18/06/2015	19/06/2015	30/06/2015	11	Convalescence --> Home	Home	0	0			0			0	0	0	0	0	0	0	0	0	0	0	0	0	0	0	0	0	0	0	0	None	0	0	3	0
Male	68	Colon	2	Conversion to Open	Colectomy	No	No Stoma	24/05/2017	24/05/2017	1/06/2017	8	Home	Home	1	0			1	ileus --> ng	PI	0	0	0	0	0	0	0	0	1	0	0	0	0	0	0	0	0	0	0	1	Single	1	0	0	0
Female	67	Colon	2	Laparoscopic	Colectomy	No	No Stoma	10/11/2014	10/11/2014	13/11/2014	3	Home	Home	0	0			0			0	0	0	0	0	0	0	0	0	0	0	0	0	0	0	0	0	0	0	0	None	0	0	2	0
Male	70	Rectum	2	Open	Anterior Resection	Yes	Loop Ileostomy	16/10/2014	17/10/2014	30/10/2014	13	Home	Home	0	0			0			0	0	0	0	0	0	0	0	0	0	0	0	0	0	0	0	0	0	0	0	None	0	0	3	0
Male	67	Rectum	1	Open	Anterior Resection	Yes	Loop Ileostomy	13/11/2012	13/11/2012	21/11/2012	8	Home	Home	1	1	Urinary Retention	uret	0			0	0	0	0	1	0	0	0	0	0	0	0	0	0	0	0	0	0	0	1	Single	1	0	0	0
Male	68	Rectum	3	Open	APR	Yes	End Colostomy	15/12/2015	15/12/2015	26/12/2015	11	Home	Home	1	0			1	Wound Infection --> drain at bedside	WD	0	0	0	0	0	0	0	0	0	0	0	0	0	0	0	0	0	0	0	0	None	2	0	1	0
Male	69	Colon	2	Laparoscopic	Anterior Resection	No	No Stoma	27/03/2017	27/03/2017	30/03/2017	3	Home	Home	0	0			0			0	0	0	0	0	0	0	0	0	0	0	0	0	0	0	0	0	0	0	0	None	0	0	2	0
Male	73	Colon	2	Open	Colectomy	No	No Stoma	3/12/2012	4/12/2012	10/12/2012	6	Home	Home	0	0			0			0	0	0	0	0	0	0	0	0	0	0	0	0	0	0	0	0	0	0	0	None	0	0	2	0
Male	86	Colon	2	Laparoscopic	Colectomy	No	No Stoma	24/04/2017	24/04/2017	28/04/2017	4	Home	Home	0	0			0			0	0	0	0	0	0	0	0	0	0	0	0	0	0	0	0	0	0	0	0	None	0	0	2	0
Male	58	Colon	2	Laparoscopic	Colectomy	No	No Stoma	18/05/2017	18/05/2017	23/05/2017	5	Home	Home	1	1	Pneumonia	CR	0			1	0	0	0	0	0	0	0	0	0	0	0	0	0	0	0	0	0	0	1	Single	2	0	2	0
Male	63	Rectum	1	Laparoscopic	Anterior Resection	Yes	Loop Ileostomy	10/11/2017	10/11/2017	5/12/2017	25	Home	Home	1	0			1	Prolonged ileus --> TPN, high stoma outpuit.	PI, Stoma Concerns	0	0	0	0	0	0	0	0	1	0	0	0	1	0	0	0	0	0	0	2	Multiple	2	0	3	0
Male	73	Colon	3	Laparoscopic	Anterior Resection	No	No Stoma	11/08/2014	11/08/2014	15/08/2014	4	Home	Home	0	0			0			0	0	0	0	0	0	0	0	0	0	0	0	0	0	0	0	0	0	0	0	None	0	0	0	0
Male	77	Colon	3	Laparoscopic	Colectomy	No	No Stoma	15/09/2014	15/09/2014	6/10/2014	21	Rehab -> RHLC	Rehab	1	1	UTI, gastroenteritis, Afib	Usep, CR, enteritis	1	Anaemia --> 4RBCs	PH	1	0	0	1	0	1	0	0	0	1	0	0	0	0	0	0	0	0	0	4	Multiple	2	0	3	0
Male	78	Rectum	3	Laparoscopic	Anterior Resection	No	No Stoma	3/07/2013	3/07/2013	9/07/2013	6	Home	Home	1	0			1	Prolonged Ilues --> TPN	PI	0	0	0	0	0	0	0	0	1	0	0	0	0	0	0	0	0	0	0	1	Single	2	0	3	0
Male	33	Rectum	1	Laparoscopic	Proctocolectomy	Yes	End Ileostomy	21/09/2016	21/09/2016	28/09/2016	7	Home	Home	0	0			0			0	0	0	0	0	0	0	0	0	0	0	0	0	0	0	0	0	0	0	0	None	0	0	1	0
Female	78	Colon	2	Open	Colectomy	No	No Stoma	30/11/2016	30/11/2016	5/12/2016	5	Home	Home	0	0			0			0	0	0	0	0	0	0	0	0	0	0	0	0	0	0	0	0	0	0	0	None	0	0	2	0
Male	70	Colon	1	Laparoscopic	Anterior Resection	No	No Stoma	26/04/2017	26/04/2017	28/04/2017	2	Ashburton --> Home	Home	0	0			0			0	0	0	0	0	0	0	0	0	0	0	0	0	0	0	0	0	0	0	0	None	0	0	2	0
Male	67	Colon	2	Laparoscopic	Anterior Resection	No	No Stoma	24/02/2015	25/02/2015	6/03/2015	9	Greymouth --> Home	Home	0	0			0			0	0	0	0	0	0	0	0	0	0	0	0	0	0	0	0	0	0	0	0	None	0	0	2	0
Male	64	Colon	1	Laparoscopic	Anterior Resection	No	No Stoma	4/03/2013	4/03/2013	8/03/2013	4	Home	Home	0	0			0			0	0	0	0	0	0	0	0	0	0	0	0	0	0	0	0	0	0	0	0	None	0	0	1	0
Female	78	Colon	3	Conversion to Open	Anterior Resection	No	No Stoma	24/05/2017	24/05/2017	30/05/2017	6	Rehab --> Home	Rehab	0	0			0			0	0	0	0	0	0	0	0	0	0	0	0	0	0	0	0	0	0	0	0	None	0	0	3	0
Male	73	Rectum	3	Laparoscopic	Anterior Resection	Yes	Loop Ileostomy	26/01/2017	26/01/2017	13/02/2017	18	Home	Home	1	0			1	High stoma output, woud infection	Stoma related, ED	0	0	0	0	0	0	0	0	0	0	0	0	0	0	0	0	0	0	0	0	None	2	0	3	0
Female	87	Colon	2	Open	Colectomy	No	No Stoma	15/08/2016	15/08/2016	18/08/2016	3	Home	Home	0	0			0			0	0	0	0	0	0	0	0	0	0	0	0	0	0	0	0	0	0	0	0	None	0	0	1	0
Female	70	Colon	1	Laparoscopic	Colectomy	No	No Stoma	12/06/2015	12/06/2015	15/06/2015	3	Home	Home	0	0			0			0	0	0	0	0	0	0	0	0	0	0	0	0	0	0	0	0	0	0	0	None	0	0	2	0
Male	52	Colon	1	Laparoscopic	Anterior Resection	No	No Stoma	28/11/2014	28/11/2014	2/12/2014	4	Home	Home	0	0			0			0	0	0	0	0	0	0	0	0	0	0	0	0	0	0	0	0	0	0	0	None	0	0	3	0
Female	72	Colon	2	Open	Colectomy	No	No Stoma	20/05/2013	20/05/2013	29/05/2013	9	Home	Home	0	0			0			0	0	0	0	0	0	0	0	0	0	0	0	0	0	0	0	0	0	0	0	None	0	0	3	0
Male	48	Rectum	1	Open	Anterior Resection	Yes	Loop Ileostomy	19/06/2014	20/06/2014	28/06/2014	8	Home	Home	0	0			0			0	0	0	0	0	0	0	0	0	0	0	0	0	0	0	0	0	0	0	0	None	0	0	2	0
Male	74	Rectum	2	Open	Anterior Resection	Yes	Loop Ileostomy	21/10/2016	21/10/2016	28/10/2016	7	Home	Home	1	1	Urinary Retention	uret	0			0	0	0	0	1	0	0	0	0	0	0	0	0	0	0	0	0	0	0	1	Single	1	0	1	0
Male	67	Colon	2	Laparoscopic	Colectomy	No	No Stoma	11/12/2013	11/12/2013	16/12/2013	5	Home	Home	0	0			0			0	0	0	0	0	0	0	0	0	0	0	0	0	0	0	0	0	0	0	0	None	0	0	3	0
Male	63	Rectum	1	Open	Anterior Resection	No	No Stoma	7/12/2015	7/12/2015	13/12/2015	6	Home	Home	1	0			1	postoperatve ileus --> ng	PI	0	0	0	0	0	0	0	0	1	0	0	0	0	0	0	0	0	0	0	1	Single	1	0	3	0
Female	67	Colon	2	Open	Anterior Resection	No	No Stoma	13/06/2014	13/06/2014	19/06/2014	6	Home	Home	0	0			0			0	0	0	0	0	0	0	0	0	0	0	0	0	0	0	0	0	0	0	0	None	0	0	1	0
Male	73	Colon	2	Conversion to Open	Colectomy	No	No Stoma	7/04/2017	7/04/2017	10/04/2017	3	Home	Home	0	0			0			0	0	0	0	0	0	0	0	0	0	0	0	0	0	0	0	0	0	0	0	None	0	0	3	0
Female	57	Colon	2	Open	Anterior Resection	Yes	Loop Ileostomy	8/05/2013	8/05/2013	15/05/2013	7	Home	Home	0	0			0			0	0	0	0	0	0	0	0	0	0	0	0	0	0	0	0	0	0	0	0	None	0	0	2	0
Female	81	Colon	2	Laparoscopic	Colectomy	No	No Stoma	8/12/2017	8/12/2017	13/12/2017	5	Home	Home	0	0			0	0		0	0	0	0	0	0	0	0	0	0	0	0	0	0	0	0	0	0	0	0	None	0	0	1	0
Male	77	Colon	2	Laparoscopic	Colectomy	No	No Stoma	30/06/2015	30/06/2015	3/07/2015	3	Home	Home	0	0			0			0	0	0	0	0	0	0	0	0	0	0	0	0	0	0	0	0	0	0	0	None	0	0	2	0
Male	80	Colon	1	Open	Anterior Resection	No	No Stoma	11/11/2013	11/11/2013	17/11/2013	6	Home	Home	1	1	Urinary Retention	uret	0			0	0	0	0	1	0	0	0	0	0	0	0	0	0	0	0	0	0	0	1	Single	2	0	2	0
Female	69	Rectum	2	Laparoscopic	Anterior Resection	No	No Stoma	29/06/2016	29/06/2016	2/07/2016	3	Home	Home	0	0			0			0	0	0	0	0	0	0	0	0	0	0	0	0	0	0	0	0	0	0	0	None	0	0	3	0
Female	60	Rectum	2	Open	Proctocolectomy	Yes	End Ileostomy	4/02/2013	4/02/2013	12/02/2013	8	Home	Home	0	0			0			0	0	0	0	0	0	0	0	0	0	0	0	0	0	0	0	0	0	0	0	None	0	0	3	0
Female	74	Colon	2	Open	Colectomy	No	No Stoma	25/03/2014	25/03/2014	31/03/2014	6	Home	Home	0	0			0			0	0	0	0	0	0	0	0	0	0	0	0	0	0	0	0	0	0	0	0	None	0	0	2	0
Female	77	Colon	2	Laparoscopic	Anterior Resection	No	No Stoma	12/04/2017	12/04/2017	20/04/2017	8	Home	Home	0	0			0			0	0	0	0	0	0	0	0	0	0	0	0	0	0	0	0	0	0	0	0	None	0	0	3	0
Female	75	Rectum	2	Conversion to Open	Colectomy	Yes	Loop Colostomy	20/04/2015	20/04/2015	5/05/2015	15	Rehab --> Home	Rehab	1	1	UTI --> antibiotics	usep	1	Low Hb --> RBC, Prolonged Ileus --> TPN,	PH, PI	0	0	0	1	0	0	0	0	1	1	0	0	0	0	0	0	0	0	0	3	Multiple	2	0	3	0
Female	76	Colon	2	Laparoscopic	Colectomy	No	No Stoma	12/05/2017	12/05/2017	15/05/2017	3	Home	Home	0	0			0			0	0	0	0	0	0	0	0	0	0	0	0	0	0	0	0	0	0	0	0	None	0	0	2	0
Female	71	Rectum	1	Open	Anterior Resection	Yes	Loop Ileostomy	30/10/2015	30/10/2015	9/11/2015	10	Home	Home	1	0			1	postoeprative ileus --> ng	PI	0	0	0	0	0	0	0	0	1	0	0	0	0	0	0	0	0	0	0	1	Single	1	0	3	0
Female	77	Colon	2	Laparoscopic	Colectomy	No	No Stoma	29/06/2015	30/06/2015	4/07/2015	4	Home	Home	1	0			1	Low Hb --> 1 x RBC	PH	0	0	0	0	0	0	0	0	0	1	0	0	0	0	0	0	0	0	0	1	Single	2	0	3	0
Female	58	Colon	2	Laparoscopic	Colectomy	No	No Stoma	21/08/2017	21/08/2017	28/08/2017	7	Home	Home	0	0			0	0		0	0	0	0	0	0	0	0	0	0	0	0	0	0	0	0	0	0	0	0	None	0	0	2	0
Male	78	Colon	3	Laparoscopic	Colectomy	No	No Stoma	7/11/2016	7/11/2016	14/11/2016	7	Home	Home	1	1	Pneumonia	CR	1	Ileus --> ng	PI	1	0	0	0	0	0	0	0	1	0	0	0	0	0	0	0	0	0	0	2	Multiple	2	0	1	0
Female	86	Colon	3	Open	Colectomy	No	No Stoma	5/06/2012	5/06/2012	11/06/2012	6	Home	Home	0	0			0			0	0	0	0	0	0	0	0	0	0	0	0	0	0	0	0	0	0	0	0	None	0	0	2	0
Female	71	Rectum	2	Open	APR	Yes	End Colostomy	9/10/2017	9/10/2017	20/10/2017	11	Home	Home	1	0			1	Wound Infection --> Antibiotics	WD	0	0	0	0	0	0	0	0	0	0	0	0	0	0	0	0	0	0	0	0	None	2	0	3	0
Male	88	Colon	3	Laparoscopic	Anterior Resection	No	No Stoma	7/02/2014	7/02/2014	12/02/2014	5	Home	Home	0	0			0			0	0	0	0	0	0	0	0	0	0	0	0	0	0	0	0	0	0	0	0	None	0	0	2	0
Male	74	Colon	2	Laparoscopic	Anterior Resection	Yes	Loop Ileostomy	3/07/2014	4/07/2014	11/07/2014	7	Home	Home	1	1	UTI	usep	0			0	0	0	1	0	0	0	0	0	0	0	0	0	0	0	0	0	0	0	1	Single	2	0	0	0
Female	86	Colon	3	Open	Anterior Resection	No	No Stoma	8/06/2012	8/06/2012	18/06/2012	10	Home	Home	0	0			0			0	0	0	0	0	0	0	0	0	0	0	0	0	0	0	0	0	0	0	0	None	0	0	3	0
Male	81	Colon	2	Open	Anterior Resection	Yes	Loop Ileostomy	14/08/2015	14/08/2015	28/08/2015	14	Rehab --> Home	Rehab	1	1	CVA	CVA	0			0	0	0	0	0	0	0	1	0	0	0	0	0	0	0	0	0	0	0	1	Single	2	0	2	0
Female	75	Rectum	3	Open	APR	Yes	End Colostomy	1/05/2014	2/05/2014	12/05/2014	10	Home	Home	0	0			0			0	0	0	0	0	0	0	0	0	0	0	0	0	0	0	0	0	0	0	0	None	0	0	1	0
Male	80	Colon	2	Open	Anterior Resection	No	No Stoma	3/08/2015	3/08/2015	10/08/2015	7	Home	Home	0	0			0			0	0	0	0	0	0	0	0	0	0	0	0	0	0	0	0	0	0	0	0	None	0	0	1	0
Female	84	Colon	3	Laparoscopic	Colectomy	No	No Stoma	31/07/2017	31/07/2017	9/08/2017	9	Rehab --> Home	Rehab	1	0			1	low Hb --> RBC	PH	0	0	0	0	0	0	0	0	0	1	0	0	0	0	0	0	0	0	0	1	Single	2	0	1	0
Female	83	Colon	2	Open	Colectomy	No	No Stoma	2/07/2013	2/07/2013	12/07/2013	10	Rehab --> Home	Rehab	1	1	LRTI, UTI	CR, usep	1	Ileus --> ng	PI	1	0	0	1	0	0	0	0	1	0	0	0	0	0	0	0	0	0	0	3	Multiple	2	0	2	0
Male	78	Colon	2	Laparoscopic	Anterior Resection	No	No Stoma	18/03/2013	18/03/2013	25/03/2013	7	Home	Home	0	0			0			0	0	0	0	0	0	0	0	0	0	0	0	0	0	0	0	0	0	0	0	None	0	0	2	0
Male	81	Rectum	2	Open	APR	Yes	End Colostomy	13/08/2012	13/08/2012	5/09/2012	23	Rehab --> Home	Rehab	1	1	MI, UTI, Urinary rentention	CR, usep,sret	1	Prolonged Ileus --> TPN	PI	1	0	0	1	1	0	0	0	1	0	0	0	0	0	0	0	0	0	0	4	Multiple	2	0	2	0
Female	69	Colon	3	Laparoscopic	Colectomy	Yes	End Colostomy	30/03/2015	30/03/2015	4/04/2015	5	Home	Home	0	0			0			0	0	0	0	0	0	0	0	0	0	0	0	0	0	0	0	0	0	0	0	None	0	0	3	0
Female	78	Colon	1	Open	Colectomy	No	No Stoma	23/07/2015	24/07/2015	29/07/2015	5	Home	Home	0	0			0			0	0	0	0	0	0	0	0	0	0	0	0	0	0	0	0	0	0	0	0	None	0	0	1	0
Male	84	Colon	2	Open	Anterior Resection	No	No Stoma	6/12/2012	7/12/2012	21/12/2012	14	Home	Home	1	0			1	Prolonged Ileus --> TPN	PI	0	0	0	0	0	0	0	0	1	0	0	0	0	0	0	0	0	0	0	1	Single	2	0	3	0
Female	80	Rectum	2	Open	APR	Yes	End Colostomy	13/09/2012	13/09/2012	25/09/2012	12	Rehab --> Home	Rehab	0	0			0			0	0	0	0	0	0	0	0	0	0	0	0	0	0	0	0	0	0	0	0	None	0	0	1	0
Female	74	Colon	2	Laparoscopic	Colectomy	No	No Stoma	16/09/2015	16/09/2015	21/09/2015	5	Home	Home	0	0			0			0	0	0	0	0	0	0	0	0	0	0	0	0	0	0	0	0	0	0	0	None	0	0	2	0
Female	71	Rectum	2	Open	APR	Yes	End Colostomy	11/03/2015	13/03/2015	20/03/2015	7	Home	Home	0	0			0			0	0	0	0	0	0	0	0	0	0	0	0	0	0	0	0	0	0	0	0	None	0	0	2	0
Female	81	Colon	3	Open	Colectomy	No	No Stoma	31/07/2012	31/07/2012	6/08/2012	6	Home	Home	0	0			0			0	0	0	0	0	0	0	0	0	0	0	0	0	0	0	0	0	0	0	0	None	0	0	2	0
Female	71	Colon	3	Laparoscopic	Colectomy	No	No Stoma	5/02/2013	5/02/2013	9/02/2013	4	Home	Home	0	0			0			0	0	0	0	0	0	0	0	0	0	0	0	0	0	0	0	0	0	0	0	None	0	0	2	0
Female	74	Colon	2	Open	Anterior Resection	No	No Stoma	18/02/2014	18/02/2014	28/02/2014	10	Home	Home	1	0			1	postoperative ileus --> ng	PI	0	0	0	0	0	0	0	0	1	0	0	0	0	0	0	0	0	0	0	1	Single	1	0	3	0
Male	81	Colon	3	Laparoscopic	Colectomy	No	No Stoma	12/04/2013	12/04/2013	23/04/2013	11	Home	Home	1	0			1	Prolonged Ileus --> ng	PI	0	0	0	0	0	0	0	0	1	0	0	0	0	0	0	0	0	0	0	1	Single	1	0	2	0
Male	82	Colon	3	Conversion to Open	Anterior Resection	No	No Stoma	17/06/2015	17/06/2015	24/06/2015	7	Home	Home	0	0			0			0	0	0	0	0	0	0	0	0	0	0	0	0	0	0	0	0	0	0	0	None	0	0	1	0
Female	88	Colon	3	Open	Colectomy	No	No Stoma	3/04/2017	4/04/2017	11/04/2017	7	Home	Home	1	1			1	UTI --> antibiotics	Urosepsis	0	0	0	0	0	0	0	0	0	0	0	0	0	0	0	0	0	0	0	0	None	2	0	3	0
Female	80	Rectum	3	Conversion to Open	APR	Yes	End Colostomy	2/12/2015	2/12/2015	16/12/2015	14	Rehab --> Home	Rehab	0	0			0			0	0	0	0	0	0	0	0	0	0	0	0	0	0	0	0	0	0	0	0	None	0	0	3	0
Female	76	Colon	2	Laparoscopic	Anterior Resection	No	No Stoma	28/08/2013	28/08/2013	31/08/2013	3	Home	Home	0	0			0			0	0	0	0	0	0	0	0	0	0	0	0	0	0	0	0	0	0	0	0	None	0	0	2	0
Male	83	Rectum	3	Laparoscopic	Anterior Resection	Yes	Loop Ileostomy	14/08/2017	14/08/2017	29/08/2017	15	Rehab --> Home	Rehab	1	1	Urinary Retention	uret	1	Ileus --> ng	PI	0	0	0	0	1	0	0	0	1	0	0	0	0	0	0	0	0	0	0	2	Multiple	1	0	3	0
Male	57	Rectum	2	Open	Anterior Resection	Yes	Loop Ileostomy	9/05/2016	9/05/2016	20/05/2016	11	Home	Home	1	0			1	Ileus --> ng	PI	0	0	0	0	0	0	0	0	1	0	0	0	0	0	0	0	0	0	0	1	Single	1	0	3	0
Male	50	Rectum	2	Open	APR	Yes	End Colostomy	14/08/2015	14/08/2015	24/08/2015	10	Home	Home	0	0			0			0	0	0	0	0	0	0	0	0	0	0	0	0	0	0	0	0	0	0	0	None	0	0	3	0
Male	72	Colon	2	Open	Colectomy	No	No Stoma	21/07/2014	21/07/2014	24/07/2014	3	Home	Home	0	0			0			0	0	0	0	0	0	0	0	0	0	0	0	0	0	0	0	0	0	0	0	None	0	0	2	0
Female	67	Colon	2	Laparoscopic	Colectomy	No	No Stoma	21/04/2015	21/04/2015	24/04/2015	3	Home	Home	0	0			0			0	0	0	0	0	0	0	0	0	0	0	0	0	0	0	0	0	0	0	0	None	0	0	3	0
Female	93	Colon	3	Laparoscopic	Colectomy	No	No Stoma	15/09/2014	15/09/2014	18/09/2014	3	Home	Home	0	0			0			0	0	0	0	0	0	0	0	0	0	0	0	0	0	0	0	0	0	0	0	None	0	0	2	0
Female	72	Colon	1	Laparoscopic	Colectomy	No	No Stoma	20/11/2013	20/11/2013	23/11/2013	3	Home	Home	0	0			0			0	0	0	0	0	0	0	0	0	0	0	0	0	0	0	0	0	0	0	0	None	0	0	2	0
Female	71	Colon	2	Laparoscopic	Colectomy	No	No Stoma	19/06/2012	19/06/2012	24/06/2012	5	Home	Home	0	0			0			0	0	0	0	0	0	0	0	0	0	0	0	0	0	0	0	0	0	0	0	None	0	0	3	0
Female	64	Colon	2	Open	Colectomy	No	No Stoma	27/01/2017	27/01/2017	3/02/2017	7	Home	Home	1	1	Enteritis Cdiff	enteritis	1	low Hb --> RBC	PH	0	0	0	0	0	1	0	0	0	1	0	0	0	0	0	0	0	0	0	2	Multiple	2	0	3	0
Female	59	Rectum	3	Open	APR	Yes	End Colostomy	1/07/2015	1/07/2015	8/07/2015	7	Home	Home	0	0			0			0	0	0	0	0	0	0	0	0	0	0	0	0	0	0	0	0	0	0	0	None	0	0	3	0
Male	60	Rectum	2	Laparoscopic	Anterior Resection	Yes	Loop Ileostomy	23/06/2017	23/06/2017	27/06/2017	4	Home	Home	0	0			0	0		0	0	0	0	0	0	0	0	0	0	0	0	0	0	0	0	0	0	0	0	None	0	0	1	0
Female	84	Colon	2	Open	Colectomy	No	No Stoma	18/05/2017	18/05/2017	25/05/2017	7	Home	Home	1	0			1	Ileus --> Ng	PI	0	0	0	0	0	0	0	0	1	0	0	0	0	0	0	0	0	0	0	1	Single	1	0	2	0
Male	82	Colon	3	Open	Colectomy	No	No Stoma	15/01/2013	15/01/2013	25/01/2013	10	Home	Home	1	1	LRTI	CR	0			1	0	0	0	0	0	0	0	0	0	0	0	0	0	0	0	0	0	0	1	Single	2	0	3	0
Male	75	Rectum	1	Open	Anterior Resection	Yes	Loop Ileostomy	14/10/2013	14/10/2013	27/10/2013	13	Home	Home	1	0			1	Prolonged Ileus --> TPN	PI	0	0	0	0	0	0	0	0	1	0	0	0	0	0	0	0	0	0	0	1	Single	2	0	2	0
Female	64	Colon	2	Open	Colectomy	No	No Stoma	20/03/2013	20/03/2013	23/03/2013	3	Home	Home	0	0			0			0	0	0	0	0	0	0	0	0	0	0	0	0	0	0	0	0	0	0	0	None	0	0	3	0
Female	72	Colon	2	Laparoscopic	Colectomy	No	No Stoma	2/02/2015	2/02/2015	5/02/2015	3	Home	Home	0	0			0			0	0	0	0	0	0	0	0	0	0	0	0	0	0	0	0	0	0	0	0	None	0	0	1	0
Female	75	Rectum	1	Open	Anterior Resection	Yes	Loop Ileostomy	4/09/2013	4/09/2013	23/09/2013	19	Home	Home	1	0			1	Prolonged Ileus --> TPN	PI	0	0	0	0	0	0	0	0	1	0	0	0	0	0	0	0	0	0	0	1	Single	2	0	1	0
Male	86	Colon	3	Laparoscopic	Colectomy	No	No Stoma	28/12/2014	29/12/2014	1/01/2015	3	Home	Home	0	0			0			0	0	0	0	0	0	0	0	0	0	0	0	0	0	0	0	0	0	0	0	None	0	0	3	0
Male	66	Colon	2	Open	Anterior Resection	No	No Stoma	19/11/2012	19/11/2012	26/11/2012	7	Home	Home	1	0			1	Wound Infection --> antibiotics	WD	0	0	0	0	0	0	0	0	0	0	0	0	0	0	0	0	0	0	0	0	None	2	0	1	0
Male	77	Colon	2	Laparoscopic	Colectomy	No	No Stoma	21/06/2016	21/06/2016	24/06/2016	3	Home	Home	0	0			0			0	0	0	0	0	0	0	0	0	0	0	0	0	0	0	0	0	0	0	0	None	0	0	2	0
Male	57	Rectum	2	Open	Anterior Resection	Yes	Loop Ileostomy	5/08/2015	5/08/2015	20/08/2015	15	Home	Home	1	1	Urinary Retention	uret	1	Prolonged Ileus --> TPN, Intraabdominal collection --> atibitoics	PI, IS	0	0	0	0	1	0	0	0	1	0	1	0	0	0	0	0	0	0	0	3	Multiple	2	0	2	0
Female	71	Rectum	2	Laparoscopic	Anterior Resection	Yes	Loop Ileostomy	22/05/2017	22/05/2017	26/05/2017	4	Home	Home	1	1	Urinary Retention	uret	0			0	0	0	0	0	0	0	0	0	0	0	0	0	0	0	0	0	0	0	0	None	1	0	1	0
Male	66	Rectum	2	Open	Anterior Resection	Yes	Loop Ileostomy	11/03/2015	11/03/2015	24/03/2015	13	Home	Home	1	1	LRTI --> ICU	CR	1	Prolonged Ileus --> tpnb	PI	1	0	0	0	0	0	0	0	1	0	0	0	0	0	0	0	0	0	0	2	Multiple	4	1	2	0
Female	71	Rectum	2	Laparoscopic	Anterior Resection	Yes	Loop Ileostomy	14/03/2016	14/03/2016	21/03/2016	7	Home	Home	0	0			0			0	0	0	0	0	0	0	0	0	0	0	0	0	0	0	0	0	0	0	0	None	0	0	0	0
Male	68	Rectum	1	Open	Anterior Resection	Yes	Loop Ileostomy	25/05/2015	25/05/2015	3/06/2015	9	Home	Home	1	1	Urinary Retention	uret	1	hypotension --> 1 x RBC	PH	0	0	0	0	1	0	0	0	0	1	0	0	0	0	0	0	0	0	0	2	Multiple	2	0	1	0
Female	83	Colon	3	Conversion to Open	Colectomy	No	No Stoma	8/12/2016	9/12/2016	16/12/2016	7	Home	Home	1	0			1	Ileus --> ng	PI	0	0	0	0	0	0	0	0	1	0	0	0	0	0	0	0	0	0	0	1	Single	1	0	2	0
Male	72	Rectum	4	Open	APR	Yes	End Colostomy	25/10/2012	26/10/2012	5/11/2012	10	Home	Home	0	0			0			0	0	0	0	0	0	0	0	0	0	0	0	0	0	0	0	0	0	0	0	None	0	0	2	0
Male	83	Rectum	2	Open	APR	Yes	End Colostomy	8/12/2014	8/12/2014	23/12/2014	15	Rehab --> HLC	Rehab	1	1	SDH	CVA	1	Ileus --> TPN	PI	0	0	0	0	0	0	0	1	1	0	0	0	0	0	0	0	0	0	0	2	Multiple	2	0	2	0
Female	84	Colon	3	Open	Colectomy	Yes	End Colostomy	19/11/2015	20/11/2015	3/12/2015	13	RHLC New	RHLC (New)	1	0			1	low Hb --> 2 x RBC, Poorlonged Ileus --> TPN	PH, PI	0	0	0	0	0	0	0	0	1	1	0	0	0	0	0	0	0	0	0	2	Multiple	2	0	2	0
Male	79	Rectum	3	Open	Anterior Resection	Yes	Loop Ileostomy	3/09/2012	3/09/2012	2/10/2012	29	Rehab --> Home	Rehab	1	1	UTI	usep	1	Presacral Haematoma	IS	0	0	0	1	0	0	0	0	0	0	1	0	0	0	0	0	0	0	0	2	Multiple	2	0	3	0
Male	57	Rectum	3	Open	Anterior Resection	No	No Stoma	28/07/2015	29/07/2015	12/08/2015	14	Rehab --> Home	Rehab	1	0			1	Wound Infection.Prolonged Ileus	WD, PI	0	0	0	0	0	0	0	0	1	0	0	1	0	0	0	0	0	0	0	2	Multiple	1	0	3	0
Female	95	Colon	2	Laparoscopic	Colectomy	No	No Stoma	17/05/2013	17/05/2013	22/05/2013	5	Home	Home	0	0			0			0	0	0	0	0	0	0	0	0	0	0	0	0	0	0	0	0	0	0	0	None	0	0	2	0
Male	51	Rectum	2	Open	Anterior Resection	Yes	Loop Ileostomy	9/10/2017	9/10/2017	23/10/2017	14	Home	Home	1	0			1	Prolonged ileus --> TPN	PI	0	0	0	0	0	0	0	0	1	0	0	0	0	0	0	0	0	0	0	1	Single	2	0	3	0
Female	77	Colon	2	Laparoscopic	Colectomy	No	No Stoma	27/06/2016	27/06/2016	30/06/2016	3	Home	Home	0	0			0			0	0	0	0	0	0	0	0	0	0	0	0	0	0	0	0	0	0	0	0	None	0	0	2	0
Female	89	Colon	2	Open	Colectomy	No	No Stoma	7/10/2012	8/10/2012	15/10/2012	7	Home	Home	0	0			0			0	0	0	0	0	0	0	0	0	0	0	0	0	0	0	0	0	0	0	0	None	0	0	3	0
Female	54	Colon	2	Laparoscopic	Colectomy	No	No Stoma	13/07/2017	13/07/2017	16/07/2017	3	Home	Home	0	0			0			0	0	0	0	0	0	0	0	0	0	0	0	0	0	0	0	0	0	0	0	None	0	0	2	0
Female	72	Colon	2	Laparoscopic	Colectomy	No	No Stoma	6/03/2012	6/03/2012	14/03/2012	8	Home	Home	0	0			0			0	0	0	0	0	0	0	0	0	0	0	0	0	0	0	0	0	0	0	0	None	0	0	2	0
Female	77	Colon	2	Open	Colectomy	No	No Stoma	3/05/2012	4/05/2012	10/05/2012	6	Home	Home	1	0			1	postoperative ileus --> ng	PI	0	0	0	0	0	0	0	0	1	0	0	0	0	0	0	0	0	0	0	1	Single	1	0	2	0
Female	49	Colon	2	Laparoscopic	Anterior Resection	No	No Stoma	6/09/2017	6/09/2017	9/09/2017	3	Home	Home	1	1	Urinary Retention	uret	0			0	0	0	0	0	0	0	0	0	0	0	0	0	0	0	0	0	0	0	0	None	1	0	3	0
Female	60	Rectum	3	Open	Anterior Resection	Yes	Loop Ileostomy	26/03/2014	26/03/2014	9/04/2014	14	Home	Home	1	1	UTI	usep	1	postoperative ileus --> ng	PI	0	0	0	1	0	0	0	0	1	0	0	0	0	0	0	0	0	0	0	2	Multiple	2	0	3	0
Female	68	Colon	2	Laparoscopic	Colectomy	No	No Stoma	18/08/2017	18/08/2017	22/08/2017	4	Home	Home	0	0			0	0		0	0	0	0	0	0	0	0	0	0	0	0	0	0	0	0	0	0	0	0	None	0	0	2	0
Male	73	Colon	3	Open	Anterior Resection	No	No Stoma	20/11/2012	20/11/2012	27/11/2012	7	Home	Home	0	0			0			0	0	0	0	0	0	0	0	0	0	0	0	0	0	0	0	0	0	0	0	None	0	0	1	0
Male	78	Rectum	2	Laparoscopic	Anterior Resection	Yes	Loop Ileostomy	18/06/2015	18/06/2015	2/07/2015	14	Home	Home	1	1	UTI, Hospital AP	usep, CR	1	Prolonged Ileus --> TPN	PI	1	0	0	1	0	0	0	0	1	0	0	0	0	0	0	0	0	0	0	3	Multiple	2	0	3	0
Male	79	Rectum	3	Laparoscopic	Anterior Resection	Yes	Loop Ileostomy	2/03/2015	2/03/2015	7/03/2015	5	Home	Home	0	0			0			0	0	0	0	0	0	0	0	0	0	0	0	0	0	0	0	0	0	0	0	None	0	0	2	0
Male	54	Rectum	2	Open	Anterior Resection	Yes	Loop Ileostomy	25/01/2017	27/01/2017	4/02/2017	8	Home	Home	0	0			0			0	0	0	0	0	0	0	0	0	0	0	0	0	0	0	0	0	0	0	0	None	0	0	2	0
Male	70	Rectum	2	Open	Anterior Resection	Yes	Loop Ileostomy	17/08/2015	18/08/2015	31/08/2015	13	Home	Home	1	0			1	Prolonged Ileus --> TPN	PI	0	0	0	0	0	0	0	0	1	0	0	0	0	0	0	0	0	0	0	1	Single	2	0	3	0
Female	76	Colon	2	Laparoscopic	Colectomy	No	No Stoma	20/08/2012	20/08/2012	24/08/2012	4	Home	Home	0	0			0			0	0	0	0	0	0	0	0	0	0	0	0	0	0	0	0	0	0	0	0	None	0	0	2	0
Male	58	Colon	1	Laparoscopic	Colectomy	No	No Stoma	22/01/2016	22/01/2016	26/01/2016	4	Home	Home	0	0			0	0		0	0	0	0	0	0	0	0	0	0	0	0	0	0	0	0	0	0	0	0	None	0	0	3	0
Female	80	Colon	3	Laparoscopic	Anterior Resection	No	No Stoma	27/11/2015	27/11/2015	30/11/2015	3	Home	Home	0	0			0			0	0	0	0	0	0	0	0	0	0	0	0	0	0	0	0	0	0	0	0	None	0	0	1	0
Female	21	Colon	1	Open	Anterior Resection	No	No Stoma	26/06/2013	28/06/2013	7/07/2013	9	Home	Home	1	1	LRTI	CR	0			1	0	0	0	0	0	0	0	0	0	0	0	0	0	0	0	0	0	0	1	Single	2	0	3	0
Male	85	Colon	2	Open	Colectomy	No	No Stoma	6/11/2012	7/11/2012	12/11/2012	5	Home	Home	0	0			0			0	0	0	0	0	0	0	0	0	0	0	0	0	0	0	0	0	0	0	0	None	0	0	3	0
Male	70	Colon	2	Laparoscopic	Anterior Resection	No	No Stoma	1/03/2017	1/03/2017	8/03/2017	7	Home	Home	0	0			0			0	0	0	0	0	0	0	0	0	0	0	0	0	0	0	0	0	0	0	0	None	0	0	1	0
Female	74	Colon	2	Laparoscopic	Colectomy	No	No Stoma	22/11/2017	22/11/2017	27/11/2017	5	Home	Home	1	0			1	PR Bleed --> RBC	PH	0	0	0	0	0	0	0	0	0	1	0	0	0	0	0	0	0	0	0	1	Single	2	0	2	0
Male	68	Colon	1	Laparoscopic	Anterior Resection	No	No Stoma	10/02/2016	10/02/2016	13/02/2016	3	Home	Home	0	0			0			0	0	0	0	0	0	0	0	0	0	0	0	0	0	0	0	0	0	0	0	None	0	0	2	0
Male	63	Rectum	2	Open	Anterior Resection	Yes	Loop Ileostomy	1/04/2014	1/04/2014	9/04/2014	8	Home	Home	0	0			0			0	0	0	0	0	0	0	0	0	0	0	0	0	0	0	0	0	0	0	0	None	0	0	3	0
Male	66	Rectum	2	Open	Anterior Resection	Yes	Loop Ileostomy	19/12/2016	19/12/2016	26/12/2016	7	Home	Home	1	1	Urinary Retention	uret	0			0	0	0	0	1	0	0	0	0	0	0	0	0	0	0	0	0	0	0	1	Single	1	0	3	0
Male	32	Rectum	1	Open	Anterior Resection	Yes	Loop Ileostomy	7/02/2013	8/02/2013	23/02/2013	15	Home	Home	1	0			1	Collection --> Perc Drain	IS	0	0	0	0	0	0	0	0	0	0	1	0	0	0	0	0	0	0	0	1	Single	3a	1	3	0
Male	75	Rectum	1	Open	Anterior Resection	Yes	Loop Ileostomy	29/08/2014	29/08/2014	7/09/2014	9	Home	Home	1	0			1	Postoperative Ilues --> NG	PI	0	0	0	0	0	0	0	0	1	0	0	0	0	0	0	0	0	0	0	1	Single	1	0	2	0
Female	84	Colon	2	Laparoscopic	Colectomy	No	No Stoma	9/01/2015	9/01/2015	14/01/2015	5	Home	Home	0	0			0			0	0	0	0	0	0	0	0	0	0	0	0	0	0	0	0	0	0	0	0	None	0	0	1	0
Male	37	Rectum	2	Open	Anterior Resection	Yes	Loop Ileostomy	21/10/2015	21/10/2015	30/10/2015	9	Home	Home	1	0			1	Prolonged Ileus --> ng	PI	0	0	0	0	0	0	0	0	1	0	0	0	0	0	0	0	0	0	0	1	Single	1	0	2	0
Female	78	Colon	2	Open	Colectomy	No	No Stoma	10/10/2016	10/10/2016	17/10/2016	7	Home	Home	1	1	Pneumonia	CR	0			1	0	0	0	0	0	0	0	0	0	0	0	0	0	0	0	0	0	0	1	Single	2	0	2	0
Male	70	Rectum	2	Laparoscopic	Anterior Resection	No	No Stoma	27/01/2015	27/01/2015	30/01/2015	3	Home	Home	0	0			0			0	0	0	0	0	0	0	0	0	0	0	0	0	0	0	0	0	0	0	0	None	0	0	0	0
Male	75	Rectum	2	Open	APR	Yes	End Colostomy	4/11/2016	4/11/2016	20/11/2016	16	Home	Home	1	1	Urinary Retention, Urosepsis	usep, uret	1	Prolonged Ileus --> Tpn	PI	0	0	0	1	1	0	0	0	1	0	0	0	0	0	0	0	0	0	0	3	Multiple	2	0	3	0
Male	80	Colon	2	Laparoscopic	Colectomy	No	No Stoma	26/08/2015	26/08/2015	2/09/2015	7	Home	Home	1	0			1	Postoperative Ileus --> ng	PI	0	0	0	0	0	0	0	0	1	0	0	0	0	0	0	0	0	0	0	1	Single	1	0	1	0
Male	73	Rectum	2	Laparoscopic	APR	Yes	End Colostomy	13/01/2016	13/01/2016	19/01/2016	6	Home	Home	0	0			0			0	0	0	0	0	0	0	0	0	0	0	0	0	0	0	0	0	0	0	0	None	0	0	2	0
Male	82	Rectum	3	Conversion to Open	Anterior Resection	Yes	Loop Ileostomy	4/06/2014	4/06/2014	10/07/2014	36	Home	Home	1	1	LRTI	CR	1	Ileus --> TPN	PI	1	0	0	0	0	0	0	0	1	0	0	0	0	0	0	0	0	0	0	2	Multiple	2	0	3	0
Male	67	Rectum	3	Open	APR	Yes	End Colostomy	13/07/2017	13/07/2017	3/08/2017	21	Home	Home	1	0			1	Perineal Collection -- IR, Wound Infection	IS, WD	0	0	0	0	0	0	0	0	0	0	1	1	0	0	0	0	0	0	0	2	Multiple	3a	1	1	0
Male	50	Rectum	1	Open	Anterior Resection	Yes	Loop Ileostomy	29/05/2012	29/05/2012	8/06/2012	10	Home	Home	0	0			0			0	0	0	0	0	0	0	0	0	0	0	0	0	0	0	0	0	0	0	0	None	0	0	2	0
Male	42	Colon	1	Open	Colectomy	Yes	Loop Ileostomy	29/05/2013	29/05/2013	8/06/2013	10	Home	Home	1	1	Urinary Retention	uret	0			0	0	0	0	1	0	0	0	0	0	0	0	0	0	0	0	0	0	0	1	Single	1	0	3	0
Male	78	Rectum	3	Open	Anterior Resection	Yes	Loop Ileostomy	18/05/2017	19/05/2017	30/05/2017	11	Rehab --> Home	Rehab	0	0			0			0	0	0	0	0	0	0	0	0	0	0	0	0	0	0	0	0	0	0	0	None	0	0	2	0
Male	67	Rectum	2	Open	APR	Yes	End Colostomy	9/05/2016	9/05/2016	16/05/2016	7	Home	Home	0	0			0			0	0	0	0	0	0	0	0	0	0	0	0	0	0	0	0	0	0	0	0	None	0	0	0	0
Female	57	Rectum	1	Open	APR	Yes	End Colostomy	24/04/2017	24/04/2017	8/05/2017	14	Home	Home	1	0			1	Prolonged Ileus --> TPN	PI	0	0	0	0	0	0	0	0	1	0	0	0	0	0	0	0	0	0	0	1	Single	2	0	1	0
Female	81	Rectum	3	Laparoscopic	APR	Yes	End Colostomy	29/08/2012	29/08/2012	21/09/2012	23	Rehab --> Home	Rehab	1	1	LRTI	CR	1	Ileus --> TPN, Wound Infection	PI, WD	1	0	0	0	0	0	0	0	1	0	0	1	0	0	0	0	0	0	0	3	Multiple	2	0	3	0
Female	52	Rectum	2	Open	APR	Yes	End Colostomy	18/12/2014	19/12/2014	29/12/2014	10	Home	Home	0	0			0			0	0	0	0	0	0	0	0	0	0	0	0	0	0	0	0	0	0	0	0	None	0	0	3	0
Female	76	Colon	2	Laparoscopic	Colectomy	No	No Stoma	1/04/2015	1/04/2015	5/04/2015	4	Home	Home	0	0			0			0	0	0	0	0	0	0	0	0	0	0	0	0	0	0	0	0	0	0	0	None	0	0	2	0
Female	88	Colon	3	Laparoscopic	Colectomy	No	No Stoma	7/05/2012	7/05/2012	11/05/2012	4	Home	Home	0	0			0			0	0	0	0	0	0	0	0	0	0	0	0	0	0	0	0	0	0	0	0	None	0	0	3	0
Male	76	Colon	2	Laparoscopic	Anterior Resection	No	No Stoma	18/07/2012	18/07/2012	22/07/2012	4	Home	Home	0	0			0			0	0	0	0	0	0	0	0	0	0	0	0	0	0	0	0	0	0	0	0	None	0	0	2	0
Male	83	Rectum	3	Open	Colectomy	Yes	End Colostomy	18/12/2017	18/12/2017	30/12/2017	12	Home	Home	1	1	UTI --> Antibiotics	usep	1	Hypotension --> ICU	Postoperative Hypotension	0	0	0	1	0	0	0	0	0	0	0	0	0	0	0	1	0	0	0	2	Multiple	4	1	1	0
Male	67	Colon	2	Laparoscopic	Anterior Resection	No	No Stoma	27/07/2016	27/07/2016	1/08/2016	5	Home	Home	0	0			0			0	0	0	0	0	0	0	0	0	0	0	0	0	0	0	0	0	0	0	0	None	0	0	2	0
Male	80	Colon	2	Laparoscopic	Anterior Resection	No	No Stoma	23/10/2013	23/10/2013	27/10/2013	4	Home	Home	0	0			0			0	0	0	0	0	0	0	0	0	0	0	0	0	0	0	0	0	0	0	0	None	0	0	1	0
Male	74	Rectum	3	Open	Anterior Resection	Yes	Loop Ileostomy	26/09/2014	26/09/2014	3/10/2014	7	Home	Home	0	0			0			0	0	0	0	0	0	0	0	0	0	0	0	0	0	0	0	0	0	0	0	None	0	0	3	0
Male	78	Colon	3	Open	Anterior Resection	No	No Stoma	25/11/2016	25/11/2016	30/11/2016	5	Home	Home	0	0			0			0	0	0	0	0	0	0	0	0	0	0	0	0	0	0	0	0	0	0	0	None	0	0	3	0
Male	74	Rectum	3	Open	Anterior Resection	No	No Stoma	23/06/2014	23/06/2014	1/07/2014	8	Rehab --> Home	Rehab	1	1	Delirium	POD	0			0	0	1	0	0	0	0	0	0	0	0	0	0	0	0	0	0	0	0	1	Single	1	0	3	0
Male	72	Rectum	3	Laparoscopic	Anterior Resection	Yes	Loop Ileostomy	7/04/2015	8/04/2015	12/04/2015	4	Home	Home	0	0			0			0	0	0	0	0	0	0	0	0	0	0	0	0	0	0	0	0	0	0	0	None	0	0	3	0
Male	63	Rectum	1	Laparoscopic	APR	Yes	End Colostomy	21/03/2014	21/03/2014	25/03/2014	4	Home	Home	0	0			0			0	0	0	0	0	0	0	0	0	0	0	0	0	0	0	0	0	0	0	0	None	0	0	3	0
Male	76	Rectum	1	Open	APR	Yes	End Colostomy	9/09/2016	9/09/2016	20/09/2016	11	Home	Home	1	1	UTI --> antibitioc	usep	0	0		0	0	0	1	0	0	0	0	0	0	0	0	0	0	0	0	0	0	0	1	Single	2	0	1	0
Male	67	Colon	3	Open	Anterior Resection	No	No Stoma	31/01/2013	31/01/2013	4/02/2013	4	Home	Home	0	0			0			0	0	0	0	0	0	0	0	0	0	0	0	0	0	0	0	0	0	0	0	None	0	0	2	0
Male	70	Rectum	3	Open	Anterior Resection	No	No Stoma	12/12/2014	12/12/2014	16/12/2014	4	Home	Home	0	0			0			0	0	0	0	0	0	0	0	0	0	0	0	0	0	0	0	0	0	0	0	None	0	0	1	0
Male	69	Rectum	2	Open	Proctocolectomy	Yes	End Ileostomy	11/02/2015	11/02/2015	6/03/2015	23	Home	Home	1	1	Fast Afib	CR	1	Wound Breakdown --> Vac	WD	1	0	0	0	0	0	0	0	0	0	0	0	0	0	0	0	0	0	0	1	Single	3b	1	1	0
Male	71	Colon	2	Open	Anterior Resection	No	No Stoma	29/07/2014	29/07/2014	4/08/2014	6	Home	Home	1	0	Urinary Retention	uret	0			0	0	0	0	1	0	0	0	0	0	0	0	0	0	0	0	0	0	0	1	Single	1	0	2	0
Male	49	Rectum	2	Laparoscopic	Anterior Resection	Yes	Loop Ileostomy	9/04/2014	9/04/2014	14/04/2014	5	Home	Home	0	0			0			0	0	0	0	0	0	0	0	0	0	0	0	0	0	0	0	0	0	0	0	None	0	0	1	0
Male	55	Colon	2	Laparoscopic	Anterior Resection	No	No Stoma	20/12/2017	20/12/2017	22/12/2017	2	Home	Home	0	0			0			0	0	0	0	0	0	0	0	0	0	0	0	0	0	0	0	0	0	0	0	None	0	0	3	0
Female	68	Colon	2	Open	Anterior Resection	No	No Stoma	24/07/2014	25/07/2014	2/08/2014	8	Home	Home	0	0			0			0	0	0	0	0	0	0	0	0	0	0	0	0	0	0	0	0	0	0	0	None	0	0	3	0
Male	65	Colon	2	Laparoscopic	Colectomy	No	No Stoma	31/08/2016	31/08/2016	4/09/2016	4	Home	Home	1	1	Urinary Retention	uret	0			0	0	0	0	1	0	0	0	0	0	0	0	0	0	0	0	0	0	0	1	Single	1	0	2	0
Male	74	Colon	2	Laparoscopic	Colectomy	No	No Stoma	26/06/2015	26/06/2015	2/07/2015	6	Home	Home	1	1	Urosepsis, Urinary Retention	usep, uret	0			0	0	0	1	1	0	0	0	0	0	0	0	0	0	0	0	0	0	0	2	Multiple	2	0	3	0
Male	76	Rectum	2	Open	Anterior Resection	Yes	Loop Ileostomy	17/07/2014	17/07/2014	25/08/2014	39	Home	Home	1	0			1	Prolonged Ileus --> TPN	PI	0	0	0	0	0	0	0	0	1	0	0	0	0	0	0	0	0	0	0	1	Single	2	0	3	0
Female	85	Colon	3	Conversion to Open	Colectomy	No	No Stoma	28/04/2017	28/04/2017	3/05/2017	5	Home	Home	0	0			0			0	0	0	0	0	0	0	0	0	0	0	0	0	0	0	0	0	0	0	0	None	0	0	2	0
Male	78	Colon	3	Laparoscopic	Colectomy	No	No Stoma	12/03/2012	12/03/2012	17/04/2012	36	Home	Home	1	0			1	Anastomotic leak --> OT, Ileus --> TPN, 2x RBCs, Aspiration --. ICU, Pelvic Collction --> Perc drain	IS, PI, PH	0	0	0	0	0	0	0	0	1	1	1	0	0	0	0	0	0	0	0	3	Multiple	3b	1	3	0
Male	78	Colon	3	Laparoscopic	Anterior Resection	No	No Stoma	19/06/2017	19/06/2017	23/06/2017	4	Home	Home	0	0			0			0	0	0	0	0	0	0	0	0	0	0	0	0	0	0	0	0	0	0	0	None	0	0	3	0
Male	74	Colon	2	Open	Anterior Resection	Yes	Loop Ileostomy	6/06/2013	7/06/2013	18/06/2013	11	Home	Home	0	0			0			0	0	0	0	0	0	0	0	0	0	0	0	0	0	0	0	0	0	0	0	None	0	0	3	0
Female	72	Colon	1	Laparoscopic	Colectomy	No	No Stoma	31/08/2016	31/08/2016	3/09/2016	3	Home	Home	0	0			0	0		0	0	0	0	0	0	0	0	0	0	0	0	0	0	0	0	0	0	0	0	None	0	0	2	0
Male	48	Colon	2	Conversion to Open	Anterior Resection	No	No Stoma	21/11/2017	21/11/2017	27/11/2017	6	Home	Home	0	0			0			0	0	0	0	0	0	0	0	0	0	0	0	0	0	0	0	0	0	0	0	None	0	0	2	0
Male	77	Colon	2	Laparoscopic	Colectomy	No	No Stoma	24/08/2016	24/08/2016	27/08/2016	3	Home	Home	0	0			0	0		0	0	0	0	0	0	0	0	0	0	0	0	0	0	0	0	0	0	0	0	None	0	0	3	0
Male	82	Colon	3	Laparoscopic	Colectomy	No	No Stoma	24/10/2014	24/10/2014	30/10/2014	6	Home	Home	0	0			0			0	0	0	0	0	0	0	0	0	0	0	0	0	0	0	0	0	0	0	0	None	0	0	2	0
Male	78	Rectum	2	Open	APR	Yes	End Colostomy	29/02/2016	29/02/2016	8/03/2016	8	Home	Home	1	0			1	Ileus --> ng	PI	0	0	0	0	0	0	0	0	1	0	0	0	0	0	0	0	0	0	0	1	Single	1	0	1	0
Male	77	Colon	1	Open	Anterior Resection	No	No Stoma	2/06/2017	2/06/2017	6/06/2017	4	Home	Home	0	0			0			0	0	0	0	0	0	0	0	0	0	0	0	0	0	0	0	0	0	0	0	None	0	0	3	0
Male	52	Rectum	2	Open	APR	Yes	End Colostomy	11/12/2014	12/12/2014	18/12/2014	6	Home	Home	0	0			0			0	0	0	0	0	0	0	0	0	0	0	0	0	0	0	0	0	0	0	0	None	0	0	2	0
Female	73	Colon	3	Conversion to Open	Colectomy	No	No Stoma	19/04/2016	19/04/2016	23/04/2016	4	Home	Home	0	0			0			0	0	0	0	0	0	0	0	0	0	0	0	0	0	0	0	0	0	0	0	None	0	0	1	0
Male	76	Colon	3	Open	Colectomy	No	No Stoma	3/10/2017	3/10/2017	18/10/2017	15	Home	Home	1	0			1	Prolonged Ileus --> TPN	PI	0	0	0	0	0	0	0	0	1	0	0	0	0	0	0	0	0	0	0	1	Single	2	0	2	0
Female	83	Colon	2	Laparoscopic	Colectomy	No	No Stoma	26/12/2017	27/12/2017	3/01/2018	7	Rehab --> Home	Rehab	1	1	Fast AF --> Rate Control	CR	1	Ileus --> ng	PI	1	0	0	0	0	0	0	0	1	0	0	0	0	0	0	0	0	0	0	2	Multiple	2	0	1	0
Female	89	Colon	4	Open	Anterior Resection	No	No Stoma	26/11/2013	26/11/2013	9/12/2013	13	RHLC Baseline	RHLC (Baseline)	0	0			0			0	0	0	0	0	0	0	0	0	0	0	0	0	0	0	0	0	0	0	0	None	0	0	3	0
Male	58	Rectum	1	Open	Anterior Resection	Yes	Loop Ileostomy	21/03/2016	21/03/2016	1/04/2016	11	Home	Home	1	0			1	Wound Infection --> antibiotics	WD	0	0	0	0	0	0	0	0	0	0	0	0	0	0	0	0	0	0	0	0	None	2	0	3	0
Male	80	Rectum	3	Open	Anterior Resection	Yes	Loop Ileostomy	30/11/2017	1/12/2017	19/12/2017	18	Home	Home	1	1	Urinary Retention	uret	1	Low Hb --> RBC	PH	0	0	0	0	1	0	0	0	0	1	0	0	0	0	0	0	0	0	0	2	Multiple	2	0	0	0
Male	67	Colon	2	Laparoscopic	Anterior Resection	No	No Stoma	22/08/2012	22/08/2012	30/08/2012	8	Home	Home	1	0			1	Anastomotic leak --> iv antibiotics	IS	0	0	0	0	0	0	0	0	0	0	1	0	0	0	0	0	0	0	0	1	Single	2	0	2	0
Male	69	Rectum	2	Open	Anterior Resection	Yes	Loop Ileostomy	17/12/2015	18/12/2015	31/12/2015	13	Home	Home	1	1	Urinary Retention	uret	1	Pelvic Collection --. Perc drain	IS	0	0	0	0	0	0	0	0	0	0	1	0	0	0	0	0	0	0	0	1	Single	3a	1	2	0
Female	67	Colon	2	Laparoscopic	Colectomy	No	No Stoma	17/12/2014	17/12/2014	23/12/2014	6	Home	Home	0	0			0			0	0	0	0	0	0	0	0	0	0	0	0	0	0	0	0	0	0	0	0	None	0	0	3	0
Male	52	Rectum	2	Laparoscopic	Anterior Resection	Yes	Loop Ileostomy	24/05/2016	25/05/2016	3/06/2016	9	Home	Home	0	0			0			0	0	0	0	0	0	0	0	0	0	0	0	0	0	0	0	0	0	0	0	None	1	0	1	0
Male	36	Colon	1	Laparoscopic	Anterior Resection	No	No Stoma	3/09/2014	3/09/2014	6/09/2014	3	Home	Home	0	0			0			0	0	0	0	0	0	0	0	0	0	0	0	0	0	0	0	0	0	0	0	None	0	0	2	0
Female	83	Colon	3	Laparoscopic	Colectomy	No	No Stoma	12/05/2016	12/05/2016	2/06/2016	21	Rehab --> HLC	Rehab	1	1	Pneumonia, fast AF,	CR	1	Enterotomy --> OT, Wound Infection --> antibiotics	IS, WD	1	0	0	0	0	0	0	0	0	0	1	1	0	0	0	0	0	0	0	3	Multiple	3b	1	3	0
Male	85	Colon	3	Open	Colectomy	No	No Stoma	15/04/2014	15/04/2014	20/04/2014	5	Home	Home	0	0			0			0	0	0	0	0	0	0	0	0	0	0	0	0	0	0	0	0	0	0	0	None	0	0	2	0
Male	74	Rectum	2	Laparoscopic	Anterior Resection	Yes	Loop Ileostomy	8/05/2017	8/05/2017	15/05/2017	7	Home	Home	1	1	Urinary Retention	uret	0			0	0	0	0	1	0	0	0	0	0	0	0	0	0	0	0	0	0	0	1	Single	1	0	2	0
Male	66	Colon	2	Laparoscopic	Colectomy	No	No Stoma	4/11/2016	4/11/2016	7/11/2016	3	Home	Home	0	0			0			0	0	0	0	0	0	0	0	0	0	0	0	0	0	0	0	0	0	0	0	None	0	0	3	0
Male	64	Rectum	2	Open	APR	Yes	End Colostomy	23/04/2014	23/04/2014	5/05/2014	12	Home	Home	1	1	Urinary Retention	uret	0			0	0	0	0	1	0	0	0	0	0	0	0	0	0	0	0	0	0	0	1	Single	1	0	3	0
Male	63	Rectum	2	Laparoscopic	Anterior Resection	Yes	Loop Ileostomy	27/03/2014	27/03/2014	3/04/2014	7	Home	Home	0	0			0			0	0	0	0	0	0	0	0	0	0	0	0	0	0	0	0	0	0	0	0	None	0	0	1	0
Male	81	Colon	3	Open	Anterior Resection	No	No Stoma	21/07/2014	21/07/2014	4/08/2014	14	Home	Home	1	0			1	Ileus --> TPN	PI	0	0	0	0	0	0	0	0	1	0	0	0	0	0	0	0	0	0	0	1	Single	2	0	3	0
Male	81	Colon	2	Laparoscopic	Colectomy	No	No Stoma	16/06/2014	16/06/2014	23/06/2014	7	Home	Home	0	0			0			0	0	0	0	0	0	0	0	0	0	0	0	0	0	0	0	0	0	0	0	None	0	0	2	0
Female	79	Colon	3	Laparoscopic	Colectomy	No	No Stoma	20/10/2016	21/10/2016	27/10/2016	6	Home	Home	0	0			0			0	0	0	0	0	0	0	0	0	0	0	0	0	0	0	0	0	0	0	0	None	0	0	3	0
Male	62	Colon	2	Conversion to Open	Anterior Resection	Yes	Loop Ileostomy	20/04/2015	20/04/2015	26/04/2015	6	Home	Home	0	0			0			0	0	0	0	0	0	0	0	0	0	0	0	0	0	0	0	0	0	0	0	None	0	0	3	0
Male	75	Colon	3	Conversion to Open	Colectomy	No	No Stoma	11/05/2017	11/05/2017	19/05/2017	8	Home	Home	0	0			0			0	0	0	0	0	0	0	0	0	0	0	0	0	0	0	0	0	0	0	0	None	0	0	3	0
Male	74	Rectum	2	Open	Anterior Resection	Yes	Loop Ileostomy	25/10/2012	26/10/2012	7/11/2012	12	Home	Home	1	0			1	Wound Infection	WD	0	0	0	0	0	0	0	0	0	0	0	0	0	0	0	0	0	0	0	0	None	2	0	1	0
Male	71	Colon	2	Laparoscopic	Colectomy	No	No Stoma	16/05/2013	16/05/2013	22/05/2013	6	Home	Home	1	1	Urinary Retention	uret	0			0	0	0	0	0	0	0	0	0	0	0	0	0	0	0	0	0	0	0	0	None	1	0	2	0
Male	79	Colon	3	Open	Anterior Resection	No	No Stoma	7/04/2017	7/04/2017	13/04/2017	6	Home	Home	0	0			0			0	0	0	0	0	0	0	0	0	0	0	0	0	0	0	0	0	0	0	0	None	0	0	1	0
Male	74	Colon	2	Laparoscopic	Colectomy	No	No Stoma	2/09/2014	2/09/2014	8/09/2014	6	Home	Home	0	0			0			0	0	0	0	0	0	0	0	0	0	0	0	0	0	0	0	0	0	0	0	None	0	0	2	0
Male	84	Colon	3	Conversion to Open	Colectomy	No	No Stoma	15/06/2015	15/06/2015	23/06/2015	8	Home	Home	1	1	UTI	usep	0			0	0	0	1	0	0	0	0	0	0	0	0	0	0	0	0	0	0	0	1	Single	2	0	2	0
Male	50	Colon	1	Open	Colectomy	No	No Stoma	10/10/2012	10/10/2012	15/10/2012	5	Home	Home	0	0			0			0	0	0	0	0	0	0	0	0	0	0	0	0	0	0	0	0	0	0	0	None	0	0	3	0
Male	81	Rectum	3	Laparoscopic	Anterior Resection	Yes	Loop Ileostomy	26/05/2017	26/05/2017	1/06/2017	6	Home	Home	0	0			0			0	0	0	0	0	0	0	0	0	0	0	0	0	0	0	0	0	0	0	0	None	0	0	1	0
Female	66	Rectum	2	Open	APR	Yes	End Colostomy	10/11/2014	10/11/2014	18/11/2014	8	Home	Home	0	0			0			0	0	0	0	0	0	0	0	0	0	0	0	0	0	0	0	0	0	0	0	None	0	0	3	0
Male	85	Colon	4	Laparoscopic	Colectomy	No	No Stoma	2/11/2012	2/11/2012	8/11/2012	6	Home	Home	0	0			0			0	0	0	0	0	0	0	0	0	0	0	0	0	0	0	0	0	0	0	0	None	0	0	2	0
Male	76	Colon	2	Open	Colectomy	No	No Stoma	7/10/2012	8/10/2012	15/10/2012	7	Home	Home	1	0			1	Postoperative Ileus --> NG	PI	0	0	0	0	0	0	0	0	1	0	0	0	0	0	0	0	0	0	0	1	Single	1	0	1	0
Male	73	Colon	2	Open	Colectomy	No	No Stoma	30/04/2012	30/04/2012	5/06/2012	36	Home	Home	1	0			1	anaemia --> 3RBC, intraabdominal collection --> Perc Drain	PH, IS	0	0	0	0	0	0	0	0	0	1	1	0	0	0	0	0	0	0	0	2	Multiple	3a	1	2	0
Female	72	Colon	3	Laparoscopic	Colectomy	No	No Stoma	7/09/2017	7/09/2017	13/09/2017	6	Home	Home	1	1	UTI --> Antibiotics	usep	0	0		0	0	0	1	0	0	0	0	0	0	0	0	0	0	0	0	0	0	0	1	Single	2	0	3	0
Male	53	Colon	2	Laparoscopic	Anterior Resection	No	No Stoma	5/06/2015	5/06/2015	9/06/2015	4	Home	Home	0	0			0			0	0	0	0	0	0	0	0	0	0	0	0	0	0	0	0	0	0	0	0	None	0	0	3	0
Female	78	Colon	2	Laparoscopic	Anterior Resection	No	No Stoma	3/06/2015	3/06/2015	6/06/2015	3	Home	Home	0	0			0			0	0	0	0	0	0	0	0	0	0	0	0	0	0	0	0	0	0	0	0	None	0	0	1	0
Male	60	Rectum	2	Open	Anterior Resection	Yes	Loop Ileostomy	18/12/2013	18/12/2013	3/01/2014	16	Home	Home	1	0			1	Ileus --> TPN	PI	0	0	0	0	0	0	0	0	1	0	0	0	0	0	0	0	0	0	0	1	Single	2	0	3	0
Female	73	Rectum	2	Open	APR	Yes	End Colostomy	3/11/2014	3/11/2014	10/11/2014	7	Home	Home	1	0			1	Wound Infection	WD	0	0	0	0	0	0	0	0	0	0	0	0	0	0	0	0	0	0	0	0	None	2	0	1	0
Male	80	Rectum	3	Open	Anterior Resection	No	No Stoma	17/10/2014	17/10/2014	22/10/2014	5	Home	Home	0	0			0			0	0	0	0	0	0	0	0	0	0	0	0	0	0	0	0	0	0	0	0	None	0	0	2	0
Male	61	Colon	2	Laparoscopic	Colectomy	No	No Stoma	25/07/2016	25/07/2016	2/08/2016	8	Home	Home	0	0			0			0	0	0	0	0	0	0	0	0	0	0	0	0	0	0	0	0	0	0	0	None	0	0	3	0
Male	61	Colon	2	Laparoscopic	Anterior Resection	No	No Stoma	23/04/2012	23/04/2012	26/04/2012	3	Home	Home	0	0			0			0	0	0	0	0	0	0	0	0	0	0	0	0	0	0	0	0	0	0	0	None	0	0	3	0
Male	79	Colon	3	Laparoscopic	Colectomy	No	No Stoma	22/08/2016	22/08/2016	31/08/2016	9	Home	Home	1	0			1	Wound dehiscence	WD	0	0	0	0	0	0	0	0	0	0	0	0	0	0	0	0	0	0	0	0	None	1	0	2	0
Male	65	Colon	2	Laparoscopic	Anterior Resection	No	No Stoma	18/09/2017	18/09/2017	22/09/2017	4	Home	Home	1	1	Urinary Retention	uret	0			0	0	0	0	1	0	0	0	0	0	0	0	0	0	0	0	0	0	0	1	Single	1	0	2	0
Female	78	Colon	2	Laparoscopic	Colectomy	No	No Stoma	10/08/2012	10/08/2012	13/08/2012	3	Home	Home	0	0			0			0	0	0	0	0	0	0	0	0	0	0	0	0	0	0	0	0	0	0	0	None	0	0	2	0
Male	80	Colon	2	Laparoscopic	Colectomy	No	No Stoma	9/12/2013	10/12/2013	14/12/2013	4	Home	Home	0	0			0			0	0	0	0	0	0	0	0	0	0	0	0	0	0	0	0	0	0	0	0	None	0	0	3	0
Female	70	Colon	1	Open	Colectomy	No	No Stoma	17/09/2015	18/09/2015	22/09/2015	4	Home	Home	0	0			0			0	0	0	0	0	0	0	0	0	0	0	0	0	0	0	0	0	0	0	0	None	0	0	3	0
Female	72	Rectum	2	Open	Anterior Resection	Yes	Loop Ileostomy	15/04/2016	15/04/2016	22/04/2016	7	Home	Home	0	0			0			0	0	0	0	0	0	0	0	0	0	0	0	0	0	0	0	0	0	0	0	None	0	0	2	0
Female	70	Rectum	2	Open	Anterior Resection	Yes	Loop Ileostomy	18/08/2014	18/08/2014	29/08/2014	11	Home	Home	1	1	LRTI, Cdiff	CR, enteritis	0			1	0	0	0	0	1	0	0	0	0	0	0	0	0	0	0	0	0	0	2	Multiple	2	0	0	0
Male	79	Colon	2	Conversion to Open	Colectomy	No	No Stoma	25/06/2015	26/06/2015	2/07/2015	6	Home	Home	0	0			0			0	0	0	0	0	0	0	0	0	0	0	0	0	0	0	0	0	0	0	0	None	0	0	2	0
Male	68	Colon	2	Laparoscopic	Colectomy	No	No Stoma	19/08/2016	19/08/2016	15/09/2016	27	Rehab --> Home	Rehab	1	1	Pneumonia	CR	1	Prolonged Ileus --> TPN	PI	1	0	0	0	0	0	0	0	1	0	0	0	0	0	0	0	0	0	0	2	Multiple	2	0	1	0
Female	47	Colon	1	Laparoscopic	Anterior Resection	No	No Stoma	30/03/2015	30/03/2015	2/04/2015	3	Home	Home	0	0			0			0	0	0	0	0	0	0	0	0	0	0	0	0	0	0	0	0	0	0	0	None	0	0	1	0
Female	72	Rectum	2	Open	Anterior Resection	Yes	Loop Ileostomy	15/02/2013	15/02/2013	26/02/2013	11	Home	Home	1	0			1	Wound Infection	WD	0	0	0	0	0	0	0	0	0	0	0	0	0	0	0	0	0	0	0	0	None	2	0	0	0
Male	41	Rectum	2	Open	Anterior Resection	Yes	Loop Ileostomy	8/11/2012	8/11/2012	21/11/2012	13	Home	Home	1	0			1	Bowel Obstruction	PI	0	0	0	0	0	0	0	0	1	0	0	0	0	0	0	0	0	0	0	1	Single	2	0	3	0
Female	67	Colon	2	Open	Colectomy	No	No Stoma	30/08/2012	31/08/2012	4/09/2012	4	Home	Home	0	0			0			0	0	0	0	0	0	0	0	0	0	0	0	0	0	0	0	0	0	0	0	None	0	0	2	0
Female	60	Rectum	2	Laparoscopic	Anterior Resection	Yes	Loop Ileostomy	17/04/2012	17/04/2012	14/05/2012	27	Home	Home	1	0			1	Anastomotic leak --> OT	IS	0	0	0	0	0	0	0	0	0	0	1	0	0	0	0	0	0	0	0	1	Single	3b	1	1	0
Male	73	Rectum	2	Open	APR	Yes	End Colostomy	13/01/2016	13/01/2016	25/01/2016	12	Rehab --> Home	Rehab	0	0			0	0		0	0	0	0	0	0	0	0	0	0	0	0	0	0	0	0	0	0	0	0	None	0	0	3	0
Female	89	Colon	3	Open	Colectomy	No	No Stoma	6/01/2013	7/01/2013	21/01/2013	14	RHLC Baseline	RHLC (Baseline)	1	1	LRTI, UTI	CR, usep	1	Ilues --> ng	PI	1	0	0	1	0	0	0	0	1	0	0	0	0	0	0	0	0	0	0	3	Multiple	2	0	3	0
Female	55	Rectum	1	Laparoscopic	Anterior Resection	No	No Stoma	26/02/2014	26/02/2014	1/03/2014	3	Home	Home	0	0			0			0	0	0	0	0	0	0	0	0	0	0	0	0	0	0	0	0	0	0	0	None	0	0	1	0
Male	78	Colon	2	Laparoscopic	Colectomy	No	No Stoma	16/06/2014	16/06/2014	21/06/2014	5	Home	Home	0	0			0			0	0	0	0	0	0	0	0	0	0	0	0	0	0	0	0	0	0	0	0	None	0	0	2	0
Male	74	Colon	3	Open	Colectomy	No	No Stoma	5/06/2012	6/06/2012	16/06/2012	10	Home	Home	0	0			0			0	0	0	0	0	0	0	0	0	0	0	0	0	0	0	0	0	0	0	0	None	0	0	3	0
Female	75	Colon	2	Open	Colectomy	No	No Stoma	27/01/2017	27/01/2017	2/02/2017	6	Home	Home	0	0			0			0	0	0	0	0	0	0	0	0	0	0	0	0	0	0	0	0	0	0	0	None	0	0	1	0
Female	72	Colon	2	Laparoscopic	Colectomy	No	No Stoma	23/09/2014	23/09/2014	27/09/2014	4	Home	Home	0	0			0			0	0	0	0	0	0	0	0	0	0	0	0	0	0	0	0	0	0	0	0	None	0	0	3	0
Male	62	Rectum	3	Open	APR	Yes	End Colostomy	26/09/2017	26/09/2017	12/10/2017	16	Home	Home	1	0			1	Prolonged Ileus --> TPN, wound infection	PI, WD	0	0	0	0	0	0	0	0	1	0	0	1	0	0	0	0	0	0	0	2	Multiple	2	0	2	0
Female	85	Rectum	2	Open	APR	Yes	End Colostomy	6/12/2012	7/12/2012	17/12/2012	10	Rehab --> Home	Rehab	0	0			0			0	0	0	0	0	0	0	0	0	0	0	0	0	0	0	0	0	0	0	0	None	0	0	1	0
Female	71	Colon	1	Open	Colectomy	No	No Stoma	14/09/2012	14/09/2012	19/09/2012	5	Home	Home	0	0			0			0	0	0	0	0	0	0	0	0	0	0	0	0	0	0	0	0	0	0	0	None	0	0	3	0
Male	90	Colon	2	Open	Colectomy	No	No Stoma	27/08/2013	27/08/2013	2/09/2013	6	Home	Home	0	0			0			0	0	0	0	0	0	0	0	0	0	0	0	0	0	0	0	0	0	0	0	None	0	0	2	0
Male	53	Colon	3	Open	Anterior Resection	Yes	Loop Ileostomy	15/09/2013	16/09/2013	1/10/2013	15	Home	Home	1	1	UTI	usep	1	Ileus --> TPN	PI	0	0	0	1	0	0	0	0	1	0	0	0	0	0	0	0	0	0	0	2	Multiple	2	0	2	0
Male	86	Colon	3	Open	Colectomy	No	No Stoma	10/08/2017	10/08/2017	16/08/2017	6	Home	Home	0	0			0			0	0	0	0	0	0	0	0	0	0	0	0	0	0	0	0	0	0	0	0	None	0	0	3	0
Male	63	Colon	2	Laparoscopic	Colectomy	No	No Stoma	15/05/2015	15/05/2015	19/05/2015	4	Home	Home	0	0			0			0	0	0	0	0	0	0	0	0	0	0	0	0	0	0	0	0	0	0	0	None	0	0	0	0
Female	44	Colon	1	Open	Anterior Resection	No	No Stoma	9/08/2016	9/08/2016	12/08/2016	3	Home	Home	0	0			0			0	0	0	0	0	0	0	0	0	0	0	0	0	0	0	0	0	0	0	0	None	0	0	3	0
Female	37	Colon	1	Open	Colectomy	No	No Stoma	13/07/2017	13/07/2017	18/07/2017	5	Home	Home	0	0			0			0	0	0	0	0	0	0	0	0	0	0	0	0	0	0	0	0	0	0	0	None	0	0	3	0
Male	84	Rectum	3	Open	Anterior Resection	Yes	Loop Ileostomy	18/05/2016	18/05/2016	30/05/2016	12	Home	Home	1	0			1	Ileus --> ng	PI	0	0	0	0	0	0	0	0	1	0	0	0	0	0	0	0	0	0	0	1	Single	1	0	0	0
Female	74	Colon	2	Laparoscopic	Colectomy	No	No Stoma	29/11/2017	29/11/2017	3/12/2017	4	Home	Home	0	0			0	0		0	0	0	0	0	0	0	0	0	0	0	0	0	0	0	0	0	0	0	0	None	0	0	2	0
Male	77	Colon	2	Laparoscopic	Anterior Resection	No	No Stoma	12/10/2015	12/10/2015	15/10/2015	3	Home	Home	0	0			0			0	0	0	0	0	0	0	0	0	0	0	0	0	0	0	0	0	0	0	0	None	0	0	2	0
Male	42	Rectum	2	Open	APR	Yes	End Colostomy	6/09/2017	6/09/2017	13/09/2017	7	Home	Home	0	0			0	0		0	0	0	0	0	0	0	0	0	0	0	0	0	0	0	0	0	0	0	0	None	0	0	2	0
Male	47	Colon	1	Open	Colectomy	No	No Stoma	3/04/2013	3/04/2013	8/04/2013	5	Nelson --> Home	Home	1	1	LRTI	CR	0			1	0	0	0	0	0	0	0	0	0	0	0	0	0	0	0	0	0	0	1	Single	2	0	1	0
Male	58	Colon	1	Laparoscopic	Colectomy	No	No Stoma	30/06/2015	30/06/2015	3/07/2015	3	Home	Home	0	0			0			0	0	0	0	0	0	0	0	0	0	0	0	0	0	0	0	0	0	0	0	None	0	0	2	0
Male	62	Colon	2	Laparoscopic	Anterior Resection	No	No Stoma	6/11/2017	6/11/2017	9/11/2017	3	Home	Home	0	0			0			0	0	0	0	0	0	0	0	0	0	0	0	0	0	0	0	0	0	0	0	None	0	0	0	0
Male	49	Rectum	2	Open	APR	Yes	End Colostomy	3/12/2014	5/12/2014	17/12/2014	12	Timaru --> Home	Home	0	0			0			0	0	0	0	0	0	0	0	0	0	0	0	0	0	0	0	0	0	0	0	None	0	0	3	0
Female	65	Colon	2	Open	Anterior Resection	No	No Stoma	18/05/2017	19/05/2017	24/05/2017	5	Home	Home	0	0			0			0	0	0	0	0	0	0	0	0	0	0	0	0	0	0	0	0	0	0	0	None	0	0	2	0
Female	83	Colon	2	Open	Colectomy	No	No Stoma	9/03/2016	9/03/2016	16/03/2016	7	Home	Home	1	1	UTI --> Antibiotics	usep	0			0	0	0	1	0	0	0	0	0	0	0	0	0	0	0	0	0	0	0	1	Single	2	0	3	0
Female	44	Rectum	1	Open	Anterior Resection	Yes	Loop Ileostomy	27/08/2012	27/08/2012	3/09/2012	7	Home	Home	0	0			0			0	0	0	0	0	0	0	0	0	0	0	0	0	0	0	0	0	0	0	0	None	0	0	0	0
Male	76	Colon	3	Open	Colectomy	No	No Stoma	25/09/2017	25/09/2017	3/10/2017	8	Home	Home	1	0			1	Anastomotic Bleed --> RBC + TXA --> Colonoscopy clipping	PH	0	0	0	0	0	0	0	0	0	1	0	0	0	0	0	0	0	0	0	1	Single	3a	1	3	0
Female	82	Colon	1	Open	Colectomy	No	No Stoma	27/01/2017	27/01/2017	2/02/2017	6	Home	Home	1	1	UTI --> Antibiotics C-Diff	usep, enteritis	0			0	0	0	1	0	1	0	0	0	0	0	0	0	0	0	0	0	0	0	2	Multiple	2	0	3	0
Male	53	Rectum	1	Open	APR	Yes	End Colostomy	31/07/2013	31/07/2013	11/08/2013	11	Home	Home	1	0			1	Postoperative Ileus --> NG	PI	0	0	0	0	0	0	0	0	1	0	0	0	0	0	0	0	0	0	0	1	Single	1	0	2	0
Male	85	Colon	2	Open	Colectomy	No	No Stoma	16/07/2012	16/07/2012	21/07/2012	5	Home	Home	1	0			1	Anaemia --> 1RBC	PH	0	0	0	0	0	0	0	0	0	1	0	0	0	0	0	0	0	0	0	1	Single	2	0	2	0
Male	57	Colon	3	Open	Proctocolectomy	Yes	Loop Ileostomy	22/10/2014	22/10/2014	30/10/2014	8	Nelson --> Home	Home	0	0			0			0	0	0	0	0	0	0	0	0	0	0	0	0	0	0	0	0	0	0	0	None	0	0	1	0
Male	41	Rectum	1	Laparoscopic	Anterior Resection	Yes	Loop Ileostomy	27/05/2016	27/05/2016	30/05/2016	3	Home	Home	0	0			0			0	0	0	0	0	0	0	0	0	0	0	0	0	0	0	0	0	0	0	0	None	0	0	2	0
Male	58	Rectum	2	Open	Anterior Resection	Yes	Loop Ileostomy	29/02/2016	29/02/2016	7/03/2016	7	Home	Home	0	0			0			0	0	0	0	0	0	0	0	0	0	0	0	0	0	0	0	0	0	0	0	None	0	0	3	0
Male	63	Rectum	2	Open	Anterior Resection	Yes	Loop Ileostomy	2/12/2015	2/12/2015	30/12/2015	28	Home	Home	1	1	Uriosepsis	usep	1	Pelvic Collection -> perc drain	IS	0	0	0	1	0	0	0	0	0	0	1	0	0	0	0	0	0	0	0	2	Multiple	3a	1	2	0
Male	62	Colon	1	Open	Anterior Resection	No	No Stoma	17/08/2015	17/08/2015	24/08/2015	7	Home	Home	0	0			0			0	0	0	0	0	0	0	0	0	0	0	0	0	0	0	0	0	0	0	0	None	0	0	3	0
Male	66	Rectum	3	Open	Anterior Resection	Yes	Loop Ileostomy	14/12/2017	15/12/2017	28/12/2017	13	Home	Home	0	0			0			0	0	0	0	0	0	0	0	0	0	0	0	0	0	0	0	0	0	0	0	None	0	0	2	0
[truncated: 26 more columns]
