# Supplementary material for: Readmission prediction after colorectal cancer surgery: A derivation and validation study
Source: PLoS One. 2023 Jun 29;18(6):e0287811. doi: 10.1371/journal.pone.0287811 (PMC10309978; doi:10.1371/journal.pone.0287811)
Supplement: S2 Dataset — (CSV) [file pone.0287811.s004.csv]

Sex	Age	Tumour Site	ASA	Surgical Entry	Procedure Standardised	Stoma	Stoma Type	LOS (postoperative)	Discharge Disposition Std	Any Postoperative Complication	Complications	Complication Numbers	Clavien Dindo	CD3	Stage	Readmission 30 Day		Medical Complication	Medical Complication Name	Medical Comp	Surgical Complication	Surgical Complication name	Surg Comp	Urosepsis	Cardiorespiratory	Renal Impairment	Postoperative Ileus	Wound Infection/Dehiscence	Stoma Related	Sepsis	Intra-abdominal sepsis	Postoperative haemorrhage	Urinary Retention	Electrolyte Abnormalities	Date of Discharge	Readmission Date	Readmission Discharge Date	Day of Readmission post Index Discharge	Readmission Duration (days)	Readmission Diagnosis	Readmission Clavien-Dindo index	Second Readmission	Second Readmission date	Second Readmission Discharge Date	Second Readmission LOS	Second Readmission Diagnosis	Preoperative Albumin	POD 1 crp	POD 2 crp
Female	79	Rectum	2	Laparoscopic	Anterior Resection	Yes	Loop Ileostomy	6	Home	No	None	None	0	No	3	No		No	No		No	No		0	0	0	0	0	0	0	0	0	0	0	13/09/2018							No					36	96	204
Male	81	Colon	3	Laparoscopic	Colectomy	No	No Stoma	4	Home	Yes	Single	One	1	No	3	No		No	No		Yes	Urinary Retention --> IDC	Urinary Retention	0	0	0	0	0	0	0	0	0	1	0	31/08/2018							No					35	146	254
Male	66	Rectum	3	Open	Anterior Resection	Yes	Loop Ileostomy	14	Home	Yes	Multiple	Two	2	No	3	No		Yes	UTI --> Antibiotics	Urosepsis	Yes	Postoperative Ileus --> NG	Postoperative Ileus	1	0	0	1	0	0	0	0	0	0	0	30/05/2018							No					34	113	220
Male	74	Rectum	2	Laparoscopic	Anterior Resection	Yes	Loop Ileostomy	6	Home	Yes	Single	One	1	No	0	No		No	No		Yes	Urinary Retention --> IDC	Urinary Retention	0	0	0	0	0	0	0	0	0	1	0	18/10/2018							No					36	79	160
Male	64	Rectum	3	Open	APR	Yes	End Colostomy	11	Home	Yes	Single	One	1	No	3	No		No	No		Yes	Postoperative Ileus --> NG	Postoperative Ileus	0	0	0	1	0	0	0	0	0	0	0	30/03/2018							No					36	95	157
Male	63	Colon	2	Open	Anterior Resection	No	No Stoma	13	Home	Yes	Single	One	3b	Yes	3	Yes		No	No		Yes	Anastomotic leak --> OT	Intra-abdominal sepsis	0	0	0	0	0	0	0	1	0	0	0	17/07/2018	18/07/2018	22/07/2018	1	4	Stump leak --> Catheter PR	2	No					37	133	253
Male	63	Rectum	2	Laparoscopic	Anterior Resection	Yes	Loop Ileostomy	17	Home	Yes	Single	One	3a	Yes	0	Yes		No	No		Yes	Intraabdominal Sepsis --> Percutanoeus Drainage	Intra-abdominal sepsis	0	0	0	0	0	0	0	1	0	0	0	25/10/2018	1/11/2018	13/11/2018	7	12	Intraabdominal Sepsis --> IR	3A	No					39
Female	80	Colon	2	Open	Colectomy	Yes	Loop Ileostomy	7	Home	Yes	Single	One	2	No	2	No		Yes	UTI --> Antibiotics	Urosepsis	No	No		1	0	0	0	0	0	0	0	0	0	0	2/08/2018							No					32	119	192
Female	78	Colon	2	Open	Colectomy	No	No Stoma	8	Home	No	None	None	0	No	2	No		No	No		No	No		0	0	0	0	0	0	0	0	0	0	0	30/03/2018							No					33	48	100
Female	77	Colon	3	Open	Colectomy	No	No Stoma	14	Home	Yes	Single	One	2	No	1	No		Yes	UTI --> Antibiotics	Urosepsis	No	No		1	0	0	0	0	0	0	0	0	0	0	22/03/2018							No					38	107	190
Male	65	Colon	2	Open	Colectomy	No	No Stoma	4	Home	No	None	None	0	No	2	No		No	No		No	No		0	0	0	0	0	0	0	0	0	0	0	4/03/2018							No					37	73	80
Male	86	Colon	3	Open	Colectomy	Yes	Loop Ileostomy	14	Home	Yes	Multiple	Three	4	Yes	1	No		Yes	Fast AF + AKI --> Circulatory Support.	Cardiorespiratory, Renal Impairment	Yes	Stoma bleed	Stoma Related	0	1	1	0	0	1	0	0	0	0	0	12/03/2018							No					37
Female	60	Colon	2	Laparoscopic	Anterior Resection	No	No Stoma	15	Home	Yes	Multiple	Two	2	No	3	No		Yes	LRTI --> Antibiotics	Cardiorespiratory	Yes	Prolonged Ileus --> TPN	Postoperative Ileus	0	1	0	1	0	0	0	0	0	0	0	13/02/2018							No					36		132
Female	81	Colon	2	Open	Colectomy	No	No Stoma	7	Home	Yes	Single	One	2	No	2	No		Yes	UTI --> Antibiotics	Urosepsis	No	No		1	0	0	0	0	0	0	0	0	0	0	26/04/2018							No					31	114
Female	67	Colon	2	Laparoscopic	Anterior Resection	No	No Stoma	4	Home	No	None	None	0	No	1	No		No	No		No	No		0	0	0	0	0	0	0	0	0	0	0	26/02/2018							No					38	104	191
Male	58	Colon	3	Laparoscopic	Colectomy	No	No Stoma	5	Home	Yes	Single	One	1	No	2	Yes		No	No		Yes	Postoperative Ileus --> NG	Postoperative Ileus	0	0	0	1	0	0	0	0	0	0	0	30/01/2018	31/01/2018	9/02/2018	1	9	Prolonged Ileus --> TPN	2	No					35	82	134
Female	82	Colon	3	Laparoscopic	Colectomy	No	No Stoma	4	Home	No	None	None	0	No	2	No		No	No		No	No		0	0	0	0	0	0	0	0	0	0	0	3/05/2019							No					37	44	125
Male	79	Colon	3	Laparoscopic	Colectomy	No	No Stoma	13	Home	Yes	Multiple	Two	2	No	1	No		Yes	LRTI --> Antibiotics	Cardiorespiratory	Yes	PR bleed 0--> 3x RBC	Postoperative Haemorrhage	0	1	0	0	0	0	0	0	1	0	0	16/04/2018							No					34	145	243
Female	64	Rectum	3	Open	Colectomy	Yes	End Colostomy	7	Home	No	None	None	0	No	1	No		No	No		No	No		0	0	0	0	0	0	0	0	0	0	0	9/11/2018							No					34	109	235
Female	61	Rectum	2	Laparoscopic	Anterior Resection	No	No Stoma	5	Home	No	None	None	0	No	3	No		No	No		No	No		0	0	0	0	0	0	0	0	0	0	0	3/12/2018				0			No					36	68	113
Male	81	Colon	3	Open	Colectomy	Yes	End Ileostomy	12	Home	Yes	Single	One	2	No	3	No		Yes	UTI --> Antibiotics	Cardiorespiratory	No	No		0	1	0	0	0	0	0	0	0	0	0	12/12/2018							No					31	41	151
Male	78	Colon	3	Open	Colectomy	Yes	End Ileostomy	14	Rehab	Yes	Multiple	Three	2	No	2	No		No	No		Yes	4 x RBC, antibiotics for wound, urinary retention	Urinary Retention, Postoperative Haemorrhage, Wound Infection/Dehiscence	0	0	0	0	1	0	0	0	1	1	0	29/10/2018							No					36	240
Female	63	Colon	2	Laparoscopic	Colectomy	No	No Stoma	4	Home	No	None	None	0	No	0	Yes		No	No		No	No		0	0	0	0	0	0	0	0	0	0	0	23/11/2018	28/11/2018	30/11/2018	5	2	PR Bleeding --> CT --> Gastroscopy	3A	No					39	46	52
Male	58	Rectum	3	Open	Anterior Resection	Yes	Loop Ileostomy	8	Home	Yes	Single	One	2	No	3	No		No	No		Yes	Prolonged Ileus --> TPN	Postoperative Ileus	0	0	0	1	0	0	0	0	0	0	0	5/02/2018							No					32	132	277
Male	76	Colon	3	Open	Colectomy	No	No Stoma	14	Home	Yes	Single	One	2	No	2	No		No	No		Yes	Prolonged Ileus --> TPN	Postoperative Ileus	0	0	0	1	0	0	0	0	0	0	0	28/09/2018							No					42	113	245
Male	75	Rectum	2	Open	Anterior Resection	Yes	Loop Ileostomy	9	Home	Yes	Single	One	2	No	1	No		No	No		Yes	Wound infection --> antibiotics	Wound Infection/Dehiscence	0	0	0	0	1	0	0	0	0	0	0	12/05/2018							No					34	164	317
Female	78	Colon	2	Laparoscopic	Colectomy	No	No Stoma	3	Home	No	None	None	0	No	2	No		No	No		No	No		0	0	0	0	0	0	0	0	0	0	0	29/03/2018							No					39	108	215
Male	70	Colon	3	Laparoscopic	Colectomy	No	No Stoma	4	Home	No	None	None	0	No	1	No		No	No		No	No		0	0	0	0	0	0	0	0	0	0	0	10/07/2018							No					40	31
Female	66	Rectum	2	Open	APR	Yes	End Colostomy	14	Home	Yes	Single	One	2	No	2	No		No	No		Yes	Wound Infection	Wound Infection/Dehiscence	0	0	0	0	1	0	0	0	0	0	0	8/02/2019							No
Male	76	Colon	2	Laparoscopic	Anterior Resection	No	No Stoma	3	Home	No	None	None	0	No	3	No		No	No		No	No		0	0	0	0	0	0	0	0	0	0	0	21/12/2018			-43455	0			No
Male	77	Rectum	2	Laparoscopic	Anterior Resection	Yes	Loop Ileostomy	14	Rehab	Yes	Multiple	Two	4	Yes	2	No		Yes	ICU admission post op, Pseudomonas UTI	Urosepsis	Yes	High intra-operative Blood Loss	Postoperative Haemorrhage	1	0	0	0	0	0	0	0	1	0	0	10/05/2018							No					26	Not done	281
Male	73	Colon	3	Laparoscopic	Colectomy	No	No Stoma	2	Home	No	None	None	0	No	1	Yes		No	No		No	No		0	0	0	0	0	0	0	0	0	0	0	23/05/2018	3/06/2018	5/06/2018	11	2	Pyelonephritis	2	No					33	68	136
Female	82	Colon	3	Laparoscopic	Colectomy	No	No Stoma	3	Home	No	None	None	0	No	0	No		No	No		No	No		0	0	0	0	0	0	0	0	0	0	0	6/08/2018							No					36	144	184
Female	88	Colon	3	Laparoscopic	Colectomy	No	No Stoma	5	Home	No	None	None	0	No	2	No		No	No		No	No		0	0	0	0	0	0	0	0	0	0	0	23/06/2018							No					35	57	59
Female	91	Colon	3	Open	Colectomy	No	No Stoma	7	Home	No	None	None	0	No	1	No		No	No		No	No		0	0	0	0	0	0	0	0	0	0	0	11/09/2018							No					33	55	49
Female	63	Rectum	1	Laparoscopic	Anterior Resection	Yes	Loop Ileostomy	7	Home	No	None	None	0	No	3	No		No	No		No	No		0	0	0	0	0	0	0	0	0	0	0	30/04/2018							No					37	95	133
Female	54	Colon	2	Laparoscopic	Anterior Resection	No	No Stoma	5	Home	No	None	None	0	No	2	No		No	No		No	No		0	0	0	0	0	0	0	0	0	0	0	27/05/2019				0			No					34		145
Female	60	Rectum	3	Open	APR	Yes	End Colostomy	15	Home	Yes	Single	One	2	No	3	No		Yes	Fast AF	Cardiorespiratory	No	No		0	1	0	0	0	0	0	0	0	0	0	19/04/2018							No					35	125	154
Male	86	Colon	2	Open	Colectomy	No	No Stoma	8	Home	No	None	None	0	No	3	No		No	No		No	No		0	0	0	0	0	0	0	0	0	0	0	9/08/2018							No					31		213
Male	68	Rectum	3	Laparoscopic	Anterior Resection	No	No Stoma	5	Home	No	None	None	0	No	3	No		No	No		No	No		0	0	0	0	0	0	0	0	0	0	0	16/10/2018							No					37	64	62
Male	52	Colon	2	Laparoscopic	Colectomy	No	No Stoma	6	Home	No	None	None	0	No	2	No		No	No		No	No		0	0	0	0	0	0	0	0	0	0	0	22/08/2018							No					39	87	185
Male	60	Rectum	3	Laparoscopic	APR	Yes	End Colostomy	6	Home	No	None	None	0	No	1	No		No	No		No	No		0	0	0	0	0	0	0	0	0	0	0	14/06/2018							No					36	54	102
Male	59	Colon	3	Laparoscopic	Colectomy	No	No Stoma	12	Home	Yes	Single	One	1	No	3	No		No	No		Yes	Prolonged Ileus --> TPN	Postoperative Ileus	0	0	0	1	0	0	0	0	0	0	0	5/03/2018							No					39	120	207
Female	74	Colon	2	Open	Anterior Resection	No	No Stoma	6	Home	No	None	None	0	No	3	No		No	No		No	No		0	0	0	0	0	0	0	0	0	0	0	15/12/2018				0			No					35	77	56
Female	75	Colon	3	Open	Colectomy	No	No Stoma	15	Home	Yes	Single	One	2	No	2	No		No	No		Yes	Prolonged Ileus --> TPN	Postoperative Ileus	0	0	0	1	0	0	0	0	0	0	0	16/11/2018							No					31	102	318
Female	71	Colon	1	Open	Colectomy	No	No Stoma	4	Home	No	None	None	0	No	3	No		No	No		No	No		0	0	0	0	0	0	0	0	0	0	0	2/07/2018							No					38	135	173
Female	82	Colon	3	Laparoscopic	Colectomy	No	No Stoma	7	Home	No	None	None	0	No	2	No		No	No		No	No		0	0	0	0	0	0	0	0	0	0	0	27/03/2018							No					21	81	50
Female	70	Colon	2	Laparoscopic	Anterior Resection	No	No Stoma	7	Home	No	None	None	0	No	2	No		No	No		No	No		0	0	0	0	0	0	0	0	0	0	0	11/04/2018							No					35	84	130
Female	71	Colon	2	Open	Colectomy	No	No Stoma	21	Home	Yes	Multiple	Two	3b	Yes	2	Yes		Yes	LRTI --> Antibiotics	Cardiorespiratory	Yes	Anastomotic leak --> OT	Intra-abdominal sepsis	0	1	0	0	0	0	0	1	0	0	0	5/06/2018	16/06/2018	26/06/2018	11	10	Anastomotic leak (not for IR)	2	No					38	93	129
Female	79	Colon	2	Laparoscopic	Colectomy	No	No Stoma	5	Home	No	None	None	0	No	3	No		No	No		No	No		0	0	0	0	0	0	0	0	0	0	0	28/01/2019			-43493	0			No					37	71	145
Male	67	Colon	3	Conversion to Open	Anterior Resection	No	No Stoma	6	Home	Yes	Multiple	Two	2	No	1	No		Yes	LRTI --> Antibiotics	Cardiorespiratory	Yes	Anastomotic leak --> Antibiotics	Intra-abdominal sepsis	0	1	0	0	0	0	0	1	0	0	0	26/04/2018							No					39	113	248
Female	83	Colon	2	Laparoscopic	Colectomy	No	No Stoma	9	Home	Yes	Single	One	1	No	2	No		No	No		Yes	Postoperative Ileus --> NG	Postoperative Ileus	0	0	0	1	0	0	0	0	0	0	0	25/05/2018							No					36	229	262
Female	75	Rectum	2	Laparoscopic	Anterior Resection	No	No Stoma	3	Home	No	None	None	0	No	2	No		No	No		No	No		0	0	0	0	0	0	0	0	0	0	0	3/11/2018							No					34		122
Male	75	Rectum	2	Laparoscopic	Anterior Resection	No	No Stoma	7	Home	Yes	Single	One	1	No	0	No		No	No		Yes	Urinary Retention --> IDC	Urinary Retention	0	0	0	0	0	0	0	0	0	1	0	9/07/2018							No					40	27	49
Female	75	Colon	3	Laparoscopic	Colectomy	No	No Stoma	5	Home	Yes	Single	One	2	No	0	No		Yes	UTI --> Antibiotics	Urosepsis	No	No		1	0	0	0	0	0	0	0	0	0	0	6/08/2018							No					34	106	150
Male	66	Rectum	3	Laparoscopic	Anterior Resection	No	No Stoma	4	Home	No	None	None	0	No	2	No		No	No		No	No		0	0	0	0	0	0	0	0	0	0	0	22/06/2018							No					43	43	58
Male	61	Colon	2	Laparoscopic	Colectomy	No	No Stoma	5	Home	Yes	Single	One	2	No	1	No		No	No		Yes	Wound infection --> Antibiotics	Wound Infection/Dehiscence	0	0	0	0	1	0	0	0	0	0	0	26/03/2018							No					38	84	82
Male	72	Rectum	2	Open	Anterior Resection	Yes	Loop Ileostomy	21	Home	Yes	Multiple	Two	4	Yes	1	No		Yes	Aspiration pneumonia --> ICU	Cardiorespiratory	Yes	Prolonged Ileus --> TPN	Postoperative Ileus	0	1	0	1	0	0	0	0	0	0	0	12/03/2018							No					40	131
Female	81	Colon	2	Laparoscopic	Colectomy	No	No Stoma	3	Home	No	None	None	0	No	3	No		No	No		No	No		0	0	0	0	0	0	0	0	0	0	0	30/04/2018							No					36		150
Female	80	Colon	3	Laparoscopic	Anterior Resection	No	No Stoma	4	Home	No	None	None	0	No	3	No		No	No		No	No		0	0	0	0	0	0	0	0	0	0	0	4/05/2018							No					38		63
Male	56	Rectum	3	Open	APR	Yes	End Colostomy	6	Home	No	None	None	0	No	0	No		No	No		No	No		0	0	0	0	0	0	0	0	0	0	0	23/05/2018							No					36	78	202
Female	82	Colon	3	Open	Colectomy	No	No Stoma	6	Home	No	None	None	0	No	3	No		No	No		No	No		0	0	0	0	0	0	0	0	0	0	0	28/02/2018							No					40	99	252
Female	71	Rectum	2	Open	Colectomy	Yes	Loop Ileostomy	11	Home	No	None	None	0	No	2	No		No	No		No	No		0	0	0	0	0	0	0	0	0	0	0	26/06/2018							No					34	213	290
Female	68	Rectum	3	Open	APR	Yes	End Colostomy	26	Rehab	Yes	Multiple	Two	3a	Yes	3	Yes		No	No		Yes	Flap compromise --> OT for debridement and VAC dressing; second return to OT for post operative flap debridement; commenced TPN; 3rd return to OT for surgical incision site SC collection seroma and partial VRAM flap loss	Wound Infection/Dehiscence, Postoperative Ileus	0	0	0	1	1	0	0	0	0	0	0	5/02/2019	18/02/2019	4/03/2019	13	14	Perineal Wound Infection --> OT	3A	No					36		339
Male	71	Colon	2	Laparoscopic	Colectomy	No	No Stoma	4	Home	Yes	Single	One	1	No	0	No		No	No		Yes	Urinary Retention --> IDC	Urinary Retention	0	0	0	0	0	0	0	0	0	1	0	29/05/2018							No					39	139	225
Female	90	Colon	3	Conversion to Open	Colectomy	No	No Stoma	6	Home	Yes	Single	One	1	No	2	No		No	No		Yes	1, Hypokalcemia	Electrolyte Abnormalities	0	0	0	0	0	0	0	0	0	0	1	10/03/2019							No					35	91	314
Male	90	Colon	3	Laparoscopic	Colectomy	No	No Stoma	5	Home	No	None	None	0	No	1	No		No	No		No	No		0	0	0	0	0	0	0	0	0	0	0	16/10/2018							No					33	58	140
Male	78	Colon	3	Open	Colectomy	No	No Stoma	7	Home	Yes	Single	One	1	No	1	No		No	No		Yes	Postoperative Ileus --> NG	Postoperative Ileus	0	0	0	1	0	0	0	0	0	0	0	27/04/2018							No					34	96	183
Female	81	Colon	3	Laparoscopic	Anterior Resection	No	No Stoma	7	Home	No	None	None	0	No	3	No		No	No		No	No		0	0	0	0	0	0	0	0	0	0	0	4/05/2018							No					39	45	36
Male	65	Colon	3	Laparoscopic	Anterior Resection	No	No Stoma	3	Home	No	None	None	0	No	1	No		No	No		No	No		0	0	0	0	0	0	0	0	0	0	0	1/11/2018							No					42	11	10
Female	71	Colon	2	Laparoscopic	Colectomy	No	No Stoma	5	Home	No	None	None	0	No	2	No		No	No		No	No		0	0	0	0	0	0	0	0	0	0	0	13/03/2018							No					39		26
Male	77	Colon	3	Open	Colectomy	No	No Stoma	7	Rehab	Yes	Single	One	1	No	3	No		No			Yes	1 Urinary retention	Urinary Retention	0	0	0	0	0	0	0	0	0	1	0	19/11/2018							No					26	191	189
Female	82	Colon	3	Laparoscopic	Colectomy	No	No Stoma	6	Home	No	None	None	0	No	1	Yes		No	No		No	No		0	0	0	0	0	0	0	0	0	0	0	11/09/2018	14/09/2018	16/09/2018	3	2	Ileus/SBO, UTI	2	No					32	81
Male	66	Rectum	1	Laparoscopic	Anterior Resection	No	No Stoma	5	Home	No	None	None	0	No	3	Yes		No	No		No	No		0	0	0	0	0	0	0	0	0	0	0	2/02/2019	3/02/2019	7/02/2019	1	4	Ileus	1	No					38	60	70
Female	88	Colon	2	Laparoscopic	Anterior Resection	No	No Stoma	7	Home	No	None	None	0	No	1	Yes		No	No		No	No		0	0	0	0	0	0	0	0	0	0	0	20/02/2019	5/03/2019	6/03/2019	13	1	UTI --> Delirium	2	No					40	81	73
Male	85	Rectum	3	Laparoscopic	Anterior Resection	Yes	End Colostomy	9	Home	No	None	None	0	No	1	No		No	No		No	No		0	0	0	0	0	0	0	0	0	0	0	9/05/2019							No					36	76	153
Female	76	Colon	2	Laparoscopic	Colectomy	No	No Stoma	6	Home	No	None	None	0	No	2	No		No	No		No	No		0	0	0	0	0	0	0	0	0	0	0	22/07/2018							No					37	124	237
Male	73	Colon	2	Laparoscopic	Anterior Resection	No	No Stoma	6	Home	No	None	None	0	No	2	No		No	No		No	No		0	0	0	0	0	0	0	0	0	0	0	4/06/2019				0			No					36		106
Male	76	Colon	2	Laparoscopic	Anterior Resection	No	No Stoma	2	Home	No	None	None	0	No	1	No		No	No		No	No		0	0	0	0	0	0	0	0	0	0	0	19/09/2018							No					41	52	107
Female	68	Rectum	1	Laparoscopic	Anterior Resection	Yes	Loop Ileostomy	5	Home	No	None	None	0	No	3	No		No	No		No	No		0	0	0	0	0	0	0	0	0	0	0	21/03/2018							No					36	71	130
Male	77	Colon	2	Laparoscopic	Colectomy	No	No Stoma	2	Home	No	None	None	0	No	1	No		No	No		No	No		0	0	0	0	0	0	0	0	0	0	0	31/08/2018							No					40	86	93
Female	77	Rectum	2	Open	Anterior Resection	Yes	Loop Ileostomy	11	Home	No	None	None	0	No	1	No		No	No		No	No		0	0	0	0	0	0	0	0	0	0	0	14/05/2018							No					38	98	162
Female	50	Rectum	2	Laparoscopic	Anterior Resection	Yes	Loop Ileostomy	4	Home	No	None	None	0	No	2	No		No	No		No	No		0	0	0	0	0	0	0	0	0	0	0	27/11/2018							No					37	124	221
Female	67	Colon	2	Open	Colectomy	No	No Stoma	4	Home	No	None	None	0	No	1	No		No	No		No	No		0	0	0	0	0	0	0	0	0	0	0	18/12/2018				0			No					33		78
Female	67	Colon	3	Laparoscopic	Colectomy	No	No Stoma	4	Home	No	None	None	0	No	2	Yes		No	No		No	No		0	0	0	0	0	0	0	0	0	0	0	26/06/2018	10/07/2018	12/07/2018	14	2	Diverticulitis	2	No					36	64	184
Female	76	Colon	2	Laparoscopic	Colectomy	No	No Stoma	5	Home	Yes	Single	One	2	No	3	No		Yes	Fast AF	Cardiorespiratory	No	No		0	1	0	0	0	0	0	0	0	0	0	20/08/2018							No					38	59	46
Female	75	Colon	3	Laparoscopic	Colectomy	No	No Stoma	5	Home	No	None	None	0	No	1	Yes		No	No		No	No		0	0	0	0	0	0	0	0	0	0	0	12/11/2018	16/11/2018	17/11/2018	4	1	PR Bleeding --> RBC	2	No					41	10	12
Female	72	Colon	2	Laparoscopic	Colectomy	No	No Stoma	5	Home	No	None	None	0	No	2	No		No	No		No	No		0	0	0	0	0	0	0	0	0	0	0	12/06/2018							No					35	158	171
Female	67	Colon	2	Laparoscopic	Colectomy	No	No Stoma	5	Home	No	None	None	0	No	0	No		No	No		No	No		0	0	0	0	0	0	0	0	0	0	0	13/06/2018							No					34	153	274
Female	70	Colon	2	Open	Colectomy	No	No Stoma	7	Home	Yes	Single	One	1	No	2	No		No	No		Yes	Postoperative Ileus --> NG	Postoperative Ileus	0	0	0	1	0	0	0	0	0	0	0	28/03/2018							No					39	125	270
Male	51	Colon	3	Conversion to Open	Colectomy	No	No Stoma	5	Home	No	None	None	0	No	2	No		No	No		No	No		0	0	0	0	0	0	0	0	0	0	0	12/03/2018							No					33	98
Female	72	Rectum	2	Laparoscopic	Anterior Resection	Yes	Loop Ileostomy	10	Home	No	None	None	0	No	3	No		No	No		No	No		0	0	0	0	0	0	0	0	0	0	0	17/12/2018				0			No					39	123	153
Female	73	Colon	2	Laparoscopic	Colectomy	No	No Stoma	8	Home	Yes	Single	One	3a	Yes	1	No		No			Yes	Intraabdominal Sepsis --> Percutanoeus Drainage	Intra-abdominal sepsis	0	0	0	0	0	0	0	1	0	0	0	19/09/2018							No					41	143	409
Female	89	Colon	2	Laparoscopic	Colectomy	No	No Stoma	5	Home	No	Single	One	0	No	1	No		No	No		Yes	Post op fever, commenced on po Abs	Sepsis	0	0	0	0	0	0	1	0	0	0	0	26/01/2019			-43491	0			No					33		224
Male	85	Colon	3	Laparoscopic	Colectomy	No	No Stoma	5	Home	No	None	None	0	No	1	No		No	No		No	No		0	0	0	0	0	0	0	0	0	0	0	20/02/2019			-43516	0			No					36	85	141
Male	79	Rectum	2	Open	Anterior Resection	Yes	Loop Ileostomy	5	Home	No	None	None	0	No	1	No		No	No		No	No		0	0	0	0	0	0	0	0	0	0	0	15/09/2018							No					38		163
Female	80	Colon	3	Laparoscopic	Colectomy	Yes	End Ileostomy	6	Rehab	Yes	Single	One	2	No	3	No		Yes	UTI --> Antibiotics	Urosepsis	No	No		1	0	0	0	0	0	0	0	0	0	0	4/12/2018							No					33	24	45
Female	73	Colon	2	Open	Colectomy	No	No Stoma	5	Home	No	None	None	0	No	3	No		No	No		No	No		0	0	0	0	0	0	0	0	0	0	0	19/02/2018							No					37	85	113
Male	90	Colon	3	Laparoscopic	Anterior Resection	No	No Stoma	6	Home	Yes	Multiple	Two	2	No	3	Yes		Yes	UTI/LRTI --> oral antibiotics	Cardiorespiratory	Yes	Postoperative Ileus --> NG	Postoperative Ileus	0	1	0	1	0	0	0	0	0	0	0	18/08/2018	22/08/2018	24/08/2018	4	2	UTI	2	No					38	204	212
Female	81	Colon	3	Laparoscopic	Colectomy	No	No Stoma	6	Home	No	None	None	0	No	1	No		No	No		No	No		0	0	0	0	0	0	0	0	0	0	0	14/08/2018							No					41	58	92
Female	31	Rectum	2	Open	APR	Yes	End Colostomy	11	Home	Yes	Single	One	1	No	3	No		No	No		Yes	Postoperative Ileus --> NG	Postoperative Ileus	0	0	0	1	0	0	0	0	0	0	0	13/11/2018							No					40	152	216
Female	81	Colon	2	Laparoscopic	Colectomy	No	No Stoma	12	Home	Yes	Single	One	3b	Yes	2	No		No	No		Yes	Postopertive haemorrhage	Postoperative Haemorrhage	0	0	0	0	0	0	0	0	1	0	0	18/09/2018							No					37	35	75
Female	80	Colon	3	Laparoscopic	Anterior Resection	No	No Stoma	4	Home	No	None	None	0	No	2	No		No	No		No	No		0	0	0	0	0	0	0	0	0	0	0	7/12/2018				0			No					39	107	150
Male	89	Colon	3	Laparoscopic	Colectomy	No	No Stoma	4	Home	No	None	None	0	No	2	No		No	No		No	No		0	0	0	0	0	0	0	0	0	0	0	3/02/2019				0			No					31		162
Male	68	Colon	2	Laparoscopic	Anterior Resection	No	No Stoma	5	Home	No	None	None	0	No	3	No		No	No		No	No		0	0	0	0	0	0	0	0	0	0	0	8/05/2019							No					36	46	81
Male	56	Colon	2	Laparoscopic	Anterior Resection	No	No Stoma	4	Home	No	None	None	0	No	0	No		No	No		No	No		0	0	0	0	0	0	0	0	0	0	0	4/09/2018							No					38	50	123
Male	80	Colon	3	Laparoscopic	Anterior Resection	No	No Stoma	5	Home	No	None	None	0	No	2	No		No	No		No	No		0	0	0	0	0	0	0	0	0	0	0	20/05/2019							No					34	81	181
Female	39	Rectum	2	Laparoscopic	Anterior Resection	Yes	Loop Ileostomy	10	Home	Yes	Single	One	1	No	2	No		No	No		Yes	Urinary Retention --> IDC	Urinary Retention	0	0	0	0	0	0	0	0	0	1	0	5/07/2018							No					35	139	197
Female	77	Colon	3	Laparoscopic	Anterior Resection	No	No Stoma	8	Home	Yes	Single	One	1	No	0	No		No	No		Yes	Urinary Retention --> IDC	Urinary Retention	0	0	0	0	0	0	0	0	0	1	0	9/07/2018							No					33		43
Female	82	Colon	3	Open	Colectomy	Yes	Loop Ileostomy	7	Home	Yes	Multiple	Two	2	No	3	No		Yes	UTI --> Antibiotics	Urosepsis	Yes	Low Hb --> 1 x RBC	Postoperative Haemorrhage	1	0	0	0	0	0	0	0	1	0	0	13/08/2018							No					30	146	220
Female	82	Rectum	3	Laparoscopic	APR	Yes	End Colostomy	9	Rehab	Yes	Single	One	1	No	2	Yes		No			Yes	Postoperative Ileus --> NG	Postoperative Ileus	0	0	0	1	0	0	0	0	0	0	0	9/08/2018	29/08/2018	5/09/2018	20	7	wound Dehiscence --> OT	3B	No					32	302	370
Male	86	Colon	2	Open	Colectomy	Yes	Loop Ileostomy	21	Home	Yes	Multiple	Two	3b	Yes	2	Yes		Yes	UTI --> Antibiotics	Urosepsis	Yes	Intraa-abdominal Collection --> IR	Intra-abdominal sepsis	1	0	0	0	0	0	0	1	0	0	0	18/06/2018	7/07/2018	9/07/2018	19	2	intra-abdomonal collection --> EUA	3B	Yes	24/08/2018	27/08/2018	3	Intra-abdominal Collection	32
Male	81	Rectum	3	Open	APR	Yes	End Colostomy	36	Rehab	Yes	Multiple	Two	2	No	3	No		Yes	LRTI --> Antibiotics	Cardiorespiratory	Yes	Prolonged Ileus --> TPN	Postoperative Ileus	0	1	0	1	0	0	0	0	0	0	0	21/06/2018							No					34	121	278
Male	65	Rectum	2	Laparoscopic	Anterior Resection	Yes	Loop Ileostomy	6	Home	No	None	None	0	No	2	No		No	No		No	No		0	0	0	0	0	0	0	0	0	0	0	28/06/2018							No					32	115	260
Female	59	Rectum	2	Open	Colectomy	Yes	Loop Ileostomy	6	Home	No	None	None	0	No	3	No		No	No		No	No		0	0	0	0	0	0	0	0	0	0	0	14/02/2019				0			No					36
Male	71	Rectum	2	Laparoscopic	Anterior Resection	Yes	Loop Ileostomy	5	Home	No	None	None	0	No	1	No		No	No		No	No		0	0	0	0	0	0	0	0	0	0	0	30/05/2018				0			No					39	94	253
Male	59	Colon	2	Laparoscopic	Anterior Resection	No	No Stoma	5	Home	Yes	Single	One	1	No	2	No		No	No		Yes	Postoperative Ileus --> NG	Postoperative Ileus	0	0	0	1	0	0	0	0	0	0	0	25/02/2019							No					36	44	41
Female	83	Colon	3	Laparoscopic	Colectomy	No	No Stoma	6	Home	No	None	None	0	No	2	No		No	No		No	No		0	0	0	0	0	0	0	0	0	0	0	16/05/2019				0			No					31	58	140
Male	46	Rectum	2	Open	Anterior Resection	Yes	Loop Ileostomy	18	Home	No	None	None	0	No	2	No		No	No		No	No		0	0	0	0	0	0	0	0	0	0	0	20/11/2018				0			No					42	71	94
Female	90	Colon	2	Open	Colectomy	Yes	Loop Ileostomy	16	Home	Yes	Multiple	Two	2	No	3	No		Yes	UTI --> Antibiotics	Urosepsis	Yes	Postoperative Ileus --> NG	Postoperative Ileus	1	0	0	1	0	0	0	0	0	0	0	20/09/2018							No					37	123
Male	71	Colon	2	Open	Colectomy	Yes	Loop Ileostomy	3	Home	Yes	Single	One	1	No	3	No		No	No		Yes	Postoperative Ileus --> NG	Postoperative Ileus	0	0	0	1	0	0	0	0	0	0	0	15/02/2018							No					31	131	141
Male	78	Rectum	2	Open	APR	Yes	End Colostomy	14	Rehab	Yes	Single	One	1	No	3	No		No	No		Yes	Postoperative Ileus --> NG	Postoperative Ileus	0	0	0	1	0	0	0	0	0	0	0	29/05/2019							No					34
Male	43	Colon	1	Laparoscopic	Anterior Resection	No	No Stoma	3	Home	No	None	None	0	No	2	No		No	No		No	No		0	0	0	0	0	0	0	0	0	0	0	17/02/2019			-43513	0			No					37	80	116
Male	70	Rectum	1	Laparoscopic	Anterior Resection	Yes	Loop Ileostomy	4	Home	No	None	None	0	No	2	Yes		No	No		No	No		0	0	0	0	0	0	0	0	0	0	0	14/12/2018	15/12/2018	18/12/2018	1	3	Wound Bleed	1	No					38	91	136
Male	66	Rectum	2	Laparoscopic	Anterior Resection	No	No Stoma	4	Home	No	None	None	0	No	1	No		No	No		No	No		0	0	0	0	0	0	0	0	0	0	0	25/02/2018							No					35	95	256
Female	85	Colon	3	Open	Colectomy	No	No Stoma	19	Rehab	Yes	Multiple	Two	2	No	3	No		Yes	CHF	Cardiorespiratory	Yes	Prolonged Ileus --> TPN	Postoperative Ileus	0	1	0	1	0	0	0	0	0	0	0	27/08/2018							No					36		125
Male	75	Rectum	2	Laparoscopic	Proctectomy/Panproctocolectomy	Yes	End Ileostomy	15	Home	Yes	Single	One	2	No	2	No		No	No		Yes	Prolonged Ileus --> TPN	Postoperative Ileus	0	0	0	1	0	0	0	0	0	0	0	4/10/2018							No					37	93	215
Male	57	Rectum	2	Laparoscopic	Anterior Resection	No	No Stoma	4	Home	No	None	None	0	No	2	No		No	No		No	No		0	0	0	0	0	0	0	0	0	0	0	16/04/2019							No					35	70	98
Male	72	Colon	2	Laparoscopic	Anterior Resection	No	No Stoma	7	Home	No	None	None	0	No	1	No		No	No		No	No		0	0	0	0	0	0	0	0	0	0	0	16/03/2018							No					33	137	180
Male	76	Rectum	2	Open	Anterior Resection	Yes	End Colostomy	10	Home	Yes	Single	One	1	No	2	No		No	No		Yes	Postoperative Ileus --> NG	Postoperative Ileus	0	0	0	1	0	0	0	0	0	0	0	15/10/2018							No					37	203	257
Male	64	Rectum	2	Laparoscopic	Anterior Resection	No	No Stoma	5	Home	No	None	None	0	No	3	No		No	No		No	No		0	0	0	0	0	0	0	0	0	0	0	18/06/2018							No					39	93	165
Male	70	Rectum	2	Laparoscopic	Anterior Resection	Yes	Loop Ileostomy	8	Home	Yes	Single	One	1	No	3	Yes		No			Yes	Postoperative Ileus --> NG	Postoperative Ileus	0	0	0	1	0	0	0	0	0	0	0	22/09/2018	4/10/2018	5/10/2018	12	1	Pulmonary Embolus --> Warfarin	2	No					34	117	227
Female	37	Colon	2	Laparoscopic	Colectomy	No	No Stoma	4	Home	No	None	None	0	No	3	No		No	No		No	No		0	0	0	0	0	0	0	0	0	0	0	20/04/2019							No					36	208	247
Male	57	Colon	1	Laparoscopic	Anterior Resection	No	No Stoma	3	Home	No	None	None	0	No	1	No		No	No		No	No		0	0	0	0	0	0	0	0	0	0	0	17/03/2018							No					39	39	68
Male	87	Colon	2	Open	Colectomy	No	No Stoma	13	Home	Yes	Single	One	2	No	3	No		No	No		Yes	Prolonged Ileus --> TPN	Postoperative Ileus	0	0	0	1	0	0	0	0	0	0	0	17/05/2018							No					31	90
Male	66	Colon	2	Laparoscopic	Anterior Resection	No	No Stoma	4	Home	No	None	None	0	No	2	No		No	No		No	No		0	0	0	0	0	0	0	0	0	0	0	2/03/2018							No					38	100	200
Male	76	Rectum	2	Open	APR	Yes	End Colostomy	15	Rehab	Yes	Single	One	2	No	1	No		No	No		Yes	HB drop --> 3x RBCs	Postoperative Haemorrhage	0	0	0	0	0	0	0	0	1	0	0	3/07/2018							No					35	120	128
Male	82	Rectum	2	Open	APR	Yes	End Colostomy	14	Rehab	Yes	Single	One	2	No	3	No		No	Yes	Urosepis	No			1	0	0	0	0	0	0	0	0	0	0	15/05/2019							No					32		366
Male	73	Rectum	2	Open	Anterior Resection	No	No Stoma	4	Home	No	None	None	0	No	3	No		No	No		No	No		0	0	0	0	0	0	0	0	0	0	0	13/08/2018							No					32	60	258
Male	69	Rectum	3	Open	Anterior Resection	Yes	Loop Ileostomy	20	Home	Yes	Multiple	Two	2	No	1	No		Yes	LRTI --> Antibiotics	Cardiorespiratory	Yes	Prolonged Ileus --> TPN	Postoperative Ileus	0	1	0	1	0	0	0	0	0	0	0	4/06/2018							No					36	187	273
Male	75	Colon	4	Laparoscopic	Colectomy	No	No Stoma	25	Rehab	Yes	Multiple	Three	3b	Yes	2	No		Yes	LRTI --> Antibiotics	Cardiorespiratory	Yes	Ischaemic Bowel --> OT, Prolonged Ileus --> TPN	Intra-abdominal sepsis, Postoperative Ileus	0	1	0	1	0	0	0	1	0	0	0	12/11/2018							No
Male	82	Colon	2	Laparoscopic	Colectomy	No	No Stoma	4	Home	No	None	None	0	No	2	No		No	No		No	No		0	0	0	0	0	0	0	0	0	0	0	19/01/2018							No					22	93	99
Female	84	Rectum	2	Laparoscopic	Anterior Resection	Yes	Loop Ileostomy	5	Home	No	None	None	0	No	2	No		No	No		No	No		0	0	0	0	0	0	0	0	0	0	0	18/07/2018							No					37	75	106
Male	83	Colon	3	Open	Colectomy	No	No Stoma	6	Home	No	None	None	0	No	1	No		No	No		No	No		0	0	0	0	0	0	0	0	0	0	0	20/06/2018							No					31	52	110
Male	70	Rectum	1	Laparoscopic	Anterior Resection	Yes	Loop Ileostomy	13	Home	Yes	Multiple	Two	2	No	2	No		Yes	UTI --> Antibiotics	Urosepsis	Yes	High Stoma output	Stoma Related	1	0	0	0	0	1	0	0	0	0	0	27/12/2018							No					25	174	141
Male	86	Colon	3	Laparoscopic	Colectomy	No	No Stoma	5	Home	No	None	None	0	No	3	No		No	No		No	No		0	0	0	0	0	0	0	0	0	0	0	11/03/2019			-43535	0			No					36	35	53
Female	71	Rectum	2	Laparoscopic	Anterior Resection	No	No Stoma	3	Home	No	None	None	0	No	2	No		No	No		No	No		0	0	0	0	0	0	0	0	0	0	0	8/12/2018				0			No					36	77	120
Female	50	Rectum	3	Open	APR	Yes	End Colostomy	12	Home	No	None	None	0	No	0	No		No	No		No	No		0	0	0	0	0	0	0	0	0	0	0	19/02/2018							No					35	178	152
Male	76	Colon	3	Laparoscopic	Colectomy	No	No Stoma	3	Home	No	None	None	0	No	2	No		No	No		No	No		0	0	0	0	0	0	0	0	0	0	0	10/05/2018							No					33	66	59
Male	56	Rectum	2	Laparoscopic	Anterior Resection	Yes	Loop Ileostomy	18	Home	Yes	Single	One	2	No	1	No		No	No		Yes	Prolonged Ileus --> TPN	Postoperative Ileus	0	0	0	1	0	0	0	0	0	0	0	17/03/2019							No					39
Female	63	Rectum	3	Laparoscopic	Anterior Resection	Yes	Loop Ileostomy	6	Home	No	None	None	0	No	3	No		No	No		No	No		0	0	0	0	0	0	0	0	0	0	0	24/07/2018							No					33		368
Male	60	Rectum	1	Laparoscopic	Anterior Resection	Yes	Loop Ileostomy	5	Home	No	None	None	0	No	0	No		No	No		No	No		0	0	0	0	0	0	0	0	0	0	0	29/08/2018							No					41	72	76
Male	60	Colon	2	Laparoscopic	Colectomy	No	No Stoma	4	Home	No	None	None	0	No	0	No		No	No		No	No		0	0	0	0	0	0	0	0	0	0	0	14/05/2019				0			No					35	46	86
Female	53	Rectum	3	Open	APR	Yes	End Colostomy	11	Home	No	None	None	0	No	2	No		No	No		No	No		0	0	0	0	0	0	0	0	0	0	0	29/04/2018							No					38	94
Male	75	Colon	2	Laparoscopic	Colectomy	No	No Stoma	3	Home	No	None	None	0	No	0	No		No	No		No	No		0	0	0	0	0	0	0	0	0	0	0	26/05/2019				0			No					33	33	41
Male	75	Rectum	3	Open	Anterior Resection	Yes	Loop Ileostomy	9	Home	Yes	Single	One	1	No	2	Yes		No	No		Yes	Postoperative Ileus --> NG	Postoperative Ileus	0	0	0	1	0	0	0	0	0	0	0	4/04/2018	11/04/2018	23/04/2018	7	12	Pelvic Collection	3A	No					34	141	247
[truncated: 6 more columns]
